# Supplementary material for: Type-Specific Cell Line Models for Type-Specific Ovarian Cancer Research
Source: PLoS One. 2013 Sep 4;8(9):e72162. doi: 10.1371/journal.pone.0072162 (PMC3762837; doi:10.1371/journal.pone.0072162)
Supplement: Table S3 — deFuse predicted expressed re-arrangements from transcriptome sequencing data. (XLS) [file pone.0072162.s004.xls]

## Sheet: AllFusionInfo
Sample_ID	probability	cluster_id	splitr_sequence	splitr_count	breakpoint_homology	deletion	exonboundaries	expression1	expression2	gene1	gene2	gene_align_strand1	gene_align_strand2	gene_chromosome1	gene_chromosome2	gene_name1	gene_start1	gene_end1	gene_location1	gene_name2	gene_start2	gene_end2	gene_location2	gene_strand1	gene_strand2	genomic_break_pos1	genomic_break_pos2	genomic_strand1	genomic_strand2	interchromosomal	inversion	num_splice_variants	orf	read_through
TOV21G	0.567903	12249	GGTGCTGTGCTTTGTGCTCTTGGCTGCTGTGCTGGGACAGAATGGGATGCCAGGAAGAGAAGAAAGGGGGTGCAGTCTGAGGCCACCACCCCCCTTCCTATCTAAGGGAGGGCTGAAGACAAGGGGCCGGCATTCAGTGGGCAGCAGAAAGGAGAGGCTCCTTGAAGCTGCTCAGTCAGAGGCCCCCGTCCCTCCTTTTGCCTTCCGCAGGACTGAAGACCTGAAGGGGCTGGCTTTTGGAGTGTTGAGGT|CAACGTGGAGGTACCAGGCCACCATGCTCAGTCTCAAGCTGCCCCAACTTCTTCAAGTCCACCAGGTCCCCCGGGTGTTCTGGGAAGATGGCATCATGTCTGGCTACCGCCGCCCCACCAGCTCGGCTTTGGACTGTGTCCTCAGCT…	13	5	Y	N	4242	422	ENSG00000198952	ENSG00000160781	+	-	1	1	SMG5	154485641	154519240	utr3p	PAQR6	154479831	154484471	utr5p	-	-	154485982	154483169	-	+	N	N	1	N	Y
TOV21G	0.59004	6552	CATGTCCCAGCGCATCGGAGGGGAGCTGGAGGAACAGGCAGTTATGTTGGAAGATTTCTCTCACGAATTGGAGAGCACTCAGTCCCGGCTGGACAATGTGATGAAGAAACTTGCAAAAGTATCTCATATGACCAGT|GTGTTGGAGGCTGTAGCCTTTGACCAGGCATGGGACCAGGAGGTGAGGCCGGCTCTCAGGCATCAACCAAAGGATCCACTGAATCTCCCTTCTCCCCCTGCCAACAAAGGTACAAGTAGATGTTGACACCCCCTCAGACATGGAAGGAGACCCATTTTTTTCTTTTT	2	0	Y	N	893	61	ENSG00000135823	ENSG00000215828	+	+	1	1	STX6	179208801	179258669	coding	AL162431.17-1	179179798	179212241	intron	-	-	179220437	179186678	-	+	N	N	1	N	Y
TOV21G	0.805849	13244	TTGGCCGTGGAGTCAGGGGAGCGTGGGGTCTGCCGGTCCTCCTGCTTTACCGATTTACCAATTTGCTTCTCCTCCTGCTTCTCCGCCTCCTTTAGTTTGCTCTGAGCACTGATGCTGTCGGCATTGTACATGTGATATGTCTTCATCACCGAGTAGAGCTCGTTCAGGACCTTCATCAAATCATCTTGGAGCTGCTGGCCGACTTCTTTACTC|TTTGACCTGAGTATCGTACTCTGCTATGATCTCCTTATCCTTTTTGAATTTGGCTGGAGACGTCATGTTTTCCTTCTTTCTTCCAAATTCGAATTGTGAATTGATAGATCCACGGAAAAAATCCAACCACCTAAATCAATACCTCCAAGACCGCTTCTCTCGAGGGCAGAAGGGGCCCCCCACGG…	12	18	N	N	2147	131	ENSG00000163486	ENSG00000196550	-	-	1	1	SRGAP2	204582820	204704406	coding	FAM72A	204303958	204321697	upstream	+	+	204582985	204301917	-	-	N	Y	1	N	N
TOV21G	0.745895	15030	GACCAAAACTGGTTCCCACATCGAGCACATAGCATCCCACCTCTGCCTCGATACAGATATGTTCGGTGATGGCACCGAGAACGGCAAGGAAATCGTCGTCAACCCATGTGAGTCCTCACTCATGAGCCAGCACTGGGACATGGTGAGCTCTTGAGGACCCCTGCCAGAAGCAGCAAGGGC|GTGGAAGAGTTTGAGGACATCCAGGATGAGCTCCCTCTTCTTTGCCTCCAGAGTCTCCTCCAAGGTTGCCTCTCGATTCCCCTTCCCTTCTTGATCCCTCACTTTGCCTCCCCCTCTGCCAACC	1	0	N	N	2683	17	ENSG00000158089	ENSG00000220804	+	+	2	2	GALNT14	30986838	31215096	utr3p	AC134873.2	242679518	242729712	upstream	-	+	30987245	30975257	-	+	N	N	2	N	N
TOV21G	0.551033	15031	CAGGAGGAGCTGTGCCTGTCAGTCATCACCTTGTTCCCTGGCGCCCCAGTGGTTCTTGTCCTTTGCAAGAATGGAGATGACCGACAGCAATGGACCAAAACTGGTTCCCACATCGAGCACATAGCATCCCACCTCTGCCTCGATACAGATATGTTCGGTGATGGCACCGAGAACGGCAAGGAAATCGTCGTCAACCCATG|AAGGAGCAGCCCAGAATGCCTGCACCTGCTACTGAAGATAACAGGCTGCAATAATTCACTGTCCAGATGCAGCAAGGAGCGGTGAGTGCCCCTAGAGATGGCCAGCTGGATGGT	11	0	N	N	2683	17	ENSG00000158089	ENSG00000220804	+	+	2	2	GALNT14	30986838	31215096	coding	AC134873.2	242679518	242729712	upstream	-	+	30987317	30975848	-	+	N	N	2	N	N
TOV21G	0.949746	7012	GTGCCCATAAACCGGGGATAAAGGACGGCCTGCAGCAGGACGGAGGCGACCAGGACCAGCGTCAGGCAGATTAATGCAGCACGGACTGTGGGTGTTTTCCCCGGGACCAGAGATGGACCGGACTTGGGAGGAGGCT|CTCCTGTTCTCTGCTAGGTCTCTCCGAGGTCGCCTTCTTTGCGCACTTTGGTTATTGATCCTGCTGAACCGGCCGGAGCGCAGCGGCTGCGCTTCTCTGGGAAAGAACGGAGTGGGGAGGTGAGTAGGCTAGGGGAACGGTGGAGGGGAGGAGAGGTTGATCAACTTTAGGAGGGGGTGTAGGGCGTTCCTCAGGGCCGCCCCAGTCTCCC	2	3	Y	N	159	95	ENSG00000116031	ENSG00000116035	-	-	2	2	CD207	70910855	70916460	coding	VAX2	70981228	71014081	upstream	-	+	70916246	70980788	+	-	N	N	1	N	Y
TOV21G	0.819322	10918	CAGACCACTGCCGCCGCATACTGGTGCGAGATGCCAAAGGGACAATTCGGGAAATTGTCCTGCCTAAGGGCCTGGACCTGGACCGGCCCAAGCGGACACGTACATCCTTCACTGCCGAGCAGCTGTACCGCCTGGAGATGGAGTTCCAGCGCTGCCAGTATGTGGTGGGCCGCGAGCGCACTGAGCTGGCCCGCCAGCTGAACCTCTCCGAGACCCAG|CCTACAGGACTGTGTGCAGCGTGAACGGGCCCCTGGTGGTGCTGGACCGGGTCAAGTTTGCCCAGTATGCGGAGATCGTCCACTTCACCCTCCCAGATGGGACTCAGAGGAGCGGGCAGGTGCTTGAGGTGGCTGGCACCAAGGCGATTGTTCAGGTGTTTGAAGGGACATCAGGGATCG…	7	0	Y	Y	95	129	ENSG00000116035	ENSG00000116039	+	-	2	2	VAX2	70981228	71014081	coding	ATP6V1B1	71016506	71046068	coding	+	+	71001923	71024296	+	-	N	N	1	N	Y
TOV21G	0.872252	8990	CAGCTGTCTGCACTAAGATCCCAGAAGGGAGGCTTGCCATTATTTTCCTTCCGATGTTCACGTTCACAGCAGGGAATGCCCTGAAAGCCATTATCGCCATGGATACAGCAGGAATGATCCTGGGATGGAAATTTTTTGATCATGCGGCACATCTTGGGGGAGCTCTTTTTGGAAT|GATCTCCCTCTACACCTGGCGCCTCGCCTGCTGCCTGCTGGGACATGGCCTGGCCTGCTCAGCTGACCTGCTGCCACTTCTAGGCAGCCGTCATGTCACTTTGCTACAACTTCAAGCTAAGACAGGCAATGTTTTGGGAGATGAATCTGTTTTCTGACTGGCCAGGGATGTGCTGCAG	2	0	Y	N	499	73	ENSG00000175193	ENSG00000180834	+	+	3	3	PARL	185029870	185085387	coding	MAP6D1	185016364	185026059	upstream	-	-	185033974	185027214	-	+	N	N	1	N	Y
TOV21G	0.946035	15479	GAGAAGGCGAACTGTGCAGGGAAGCAGCAGCTGTGGGGTCCTCACCGCCCGCCCCGCCCGGCTGCACCCGGCCTCCTGGTGCTCCTCAGGCTCCCGCCGAGTCTGCGCCTCTGGAGGGCAGCGACCATCCTGCCCAGAACCTTATCCTCACATTCCAGTTTGACGCAG|ACGCAGAATGAGTGGCATCCCAGGAGCCTGTGAGGGGCTGGCAGAGACTTACTGGTTCCAGTAAAAGCCCCATGTGGATGCAGTAATGCTGCCTGCTGGTCCTTGGCTGTAAT	1	2	N	N	2	0	ENSG00000172969	ENSG00000218081	-	-	3	10	FRG2C	75796171	75799054	upstream	XX-2136C77.1	135320729	135324129	intron	+	-	75790677	135323731	-	-	Y	N	1	N	N
TOV21G	0.738023	12424	CAAGGGACGAACGCTGCTGGCTGGAGTTTGCTGGACACTTTCATTCCACCTCCTAACAAAGAGAATTCCTATTCCTTGAGGTCCCTTGGGGCAGCAGTTAAAGACTACACGATCCAGGAGCACCTAGGACCTGGGGCCACCTTCCTGCCCGCTTTATTGGATGGAGCACTGCCTCCCCAGTTTCTGGGACACCTTGGGGTGTGGCCTT|GAGACCTGTCGGCCATGGAGCCTAATGATAGTACCAGTACCGCTGTGGAGGAGCCTGACAGCTTGGAGGTGTTGGTGAAGACCTTGGACTCTCAAACTCGTACCTTTATTGTGGGGGCCCAGATGAATGTAAAAGAGTTTAAGGAGCACATTGCTGCCTCTGTCAGCATCCCATCTGAAAAACAACGGCT…	11	1	Y	N	330	5500	ENSG00000204439	ENSG00000204463	+	-	6	6	C6orf47	31734054	31736528	intron	BAT3	31714784	31728461	utr5p	-	-	31736078	31728156	-	+	N	N	1	N	Y
TOV21G	0.805369	12579	TCCTCCGCTCCTACCAGGCAGAACACGGGCCCGACTTCCCCTGGAGCGTGGGGGAGGACATGAGTGCAGATGGACGGCGGCAGCTGGCTTTGTTTCTGGCTCGGAAGCATCTGCACAACTTTGAGGCCACTCACTGCACCCCACTCCCAGCCCAGAACTTCCAGATGCCCTGGCACCTCTAGGGACCAACTGGGACTCATTATGGAAGAATGGG|GTAGGAGCACTCAGAAGGGACACCGTCATCTGCTGCTGTCGCCATGGCGATTATTCAACGCCCTGCCTCTTCACCCCAGGAAAACCTTCGCGGAACCCGTCACCATGGAAACGAACTCTCTGGACTCTTAGCGCGCCCTGGGCTGGCCCTGCTGGGTGGACAGGAGAGGAGCAAAACGCAACAA…	2	8	Y	N	764	53	ENSG00000204427	ENSG00000204428	+	-	6	6	BAT5	31762711	31779172	utr3p	LY6G5C	31752440	31759796	coding	-	-	31762936	31759097	-	+	N	N	1	N	Y
TOV21G	0.58727	13070	ACAGTTCTGGAGGCTGGTATATTCAAGATCAGGACACCAGCAGATTCAGTGTCTGCTGAGGGACCACTTTCTTATAGATGGACATCTTCTCCCTGGAA|CAAGGAAACAAATTAGGCCCCCAAATCTAAGTCCGAATCCTGCCCCTGCAAGCCACTCCCCCGGAAGCACACTCGTTTCTGGGCTGTGCTGAAACTGCTGCTGCTGCTGCTTTGTGCAGCGGGGGCGCTGGTTGCTTGTCAGGTGACACAGCTACAGCAGCTGCCCCTTTGTGTCCGGAATAATGGGTTCTTGGTCTTGCTG	4	0	N	N	0	0	ENSG00000219814	ENSG00000218048	+	-	6	6	RPL23AP24	170896629	170896992	upstream	RP3-407E4.4	64208630	64211444	intron	+	+	64172465	64209579	+	-	N	N	1	N	N
TOV21G	0.830147	1499	AGCGGGGGCGCTGGTTGCTTGTCAGGTGACACAGCTACAGCAGCTGCCCCTTTGTGTCCGGAATAATGGGTTCTTGGTCTTGCTGACTTCCAGAATGAAGCTGCGGACCCTCGCG|AGACTTGCTTCAACACCAGGAAGAACATGAAAGGGTGACTCATAATTCCCAGCAGCAGTGCCAGTTCATGTGCTGGGATTCTGACCACAAGCCTAACAATCAGGTCAGGGAGTCAGATTTCTGTTGGATTTAGAAAAGCATCTATGTGTTTATGAAAGAAACCCACTGGATTTTT	1	0	Y	N	0	0	ENSG00000218048	ENSG00000219814	+	-	6	6	RP3-407E4.4	64208630	64211444	intron	RPL23AP24	170896629	170896992	upstream	+	+	64209810	64295683	+	-	N	N	1	N	N
TOV21G	0.693637	10989	TATTTTGCTCCAGACAGGTGATCAAGTCTGGCTTAGAGACAGCAATACCC|AGGGAGACCAGGTTTCTGTAGTTTTCTAACATCACGTCCCTATACAGATTCTGCTGAGCAGGGTCCAGATAGCTCCACTCCTCCGGAGAGAATTCTATGGCCACATCCCTGAATATCAACAGTCCCTGGCAAAGAAAAAACACATACGTATCAAGTGGTCATGGGCAGAGTTCTTAATCTGATTCCAGGCACAAAGAGAGACAGAGAGAACTGGTTCTTACTTATAGAAGAGACTGA	5	39	N	N	0	0	ENSG00000197123	ENSG00000218362	-	-	7	1	ZNF679	63346931	63364735	coding	RP11-488L18.4	245419776	245439418	intron	+	-	63358159	245429994	-	-	Y	N	1	N	N
TOV21G	0.591932	11184	ATCTTTTTCTTTTTTAAAAAAAGAGAATACTCTTGTGGTCCCCTGATGTCTCTTTCTAGGATGTGTGTCACTTTGCTTCAGTGACAGCCCTCCCACCCAGCCTGGCTCTGCTGGCCCTGAACTGAACCTCTCCAGGCTCTCCTGTTGCTTTGCCATGGAGCCA|GGAATCAAAGATCAACTCCCACTGAGGACAAATGGACCTGTAATTCCGGGTGTGACGAGAGAACGAGATTTACCTTCCTGAATTAAAAAACAGGTCATTAAGCTTGGGCCCTGACTCTTCTTTGTGAGAAGGTACAGAGATGGAAACCTTACAATCCGAGACTAAAACGAGGGTCCTTCCCTCATGGCTGACAG	1	2	Y	N	2158	772	ENSG00000105875	ENSG00000122783	+	-	7	7	WDR91	134520525	134546811	utr3p	C7orf49	134501077	134505987	utr5p	-	-	134520942	134505944	-	+	N	N	1	N	Y
TOV21G	0.55966	15956	TGGCTCGGTGGCGCTACCGGTGCTGGGAGAGACGCTTCCAGAGCAGCACCTGCAGGAGCTGAGGAATCGTGTTGCCCCAGGCAGTCCCTGTATGCTCACGCAGCTCCCGGATCCTGTTCCTTCGAAGAGGGCCCAGGGTTGTTCACCTGCCCAAAAATTGTGTC|TTTAGGTGTATTTGCATCCAGTATTGTTCTGATCTTGTCACAACGATCACTTTTCAAGTTTTACACGTACAGCTCAGCCTTTCTGTTAGCTGCAACTTCAGTGTTGGTGAATTATTATGCTTCTTTGCACATTGACTTCTATGGTGCCTACAACACGTCAGCTTTTGGAATTGAGCTGCTTCCTCGAAAAGGTCCCTC	1	10	Y	N	214	1070	ENSG00000183665	ENSG00000170881	+	-	8	8	TRMT12	125532254	125534274	coding	RNF139	125556189	125570027	intron	+	+	125532674	125567248	+	-	N	N	1	N	Y
TOV21G	0.928605	11406	ATATGCATCGAAAAAAAGGAAAAAGGACCATTTTAGAAATGACACAAATACTCAAAGTTTTTATCGTGAAAAATGGATCTATGTCCATAAAGAAAGCACAAAGGAAAGGCATGGCTATTGCACCTTGGGAGAAGCCTTTAATCGGTTAGACTTCTCAAGTGCAATTCAAGATATCCGAAGGTTCAATTATGTGGTCAAA|ATGATGATTATTCCCCACCTTCTAAGAGACAAAGACCAACGAGCCACCACAGCCACCAGTCCCAGAACCCGCCAATGCTGGGGAACGGAAAATGAGGGAGTTCAACTCTGGCCCTCACAATCCAGTGGAGGAGACGAAACTCATCTGCCTCTGTCCCTCTGGGCACGCCTCGT	4	0	N	Y	299	814	ENSG00000147364	ENSG00000177951	+	-	8	11	FBXO25	346808	409871	coding	BET1L	157784	197428	coding	+	-	375707	159052	+	+	Y	N	1	N	N
TOV21G	0.733551	14098	ATGGGCTAACCGCCCCCATGATTCAATTACCTCCCACTGGGTAACATGTGGGGATTATGGGAACTACAATTCAAGATGAGATTTGGGGGGGACACAGCCAAACCATATCACAGTGTCTGAATTATTAATAAAATATTTTCTAATCTAAAGTAATATTCCAATGATATTTTAGCATTT|GACACTAAGTTTCAAAAATTTAAATTTAAATGAAAGAGGGTCTTAAAACTCTATTGCAAAAAGGACTCAGCTGAATAATCTGTGGCACAGGTTTAAATTGCCTTGGACCACACCGCCATGTTCCAGGGCTCACCGGGAGCCATCAAGATGAGAGACCACCCAGCCCTTGTGACT	6	1	N	N	0	0	ENSG00000223256	ENSG00000219850	+	+	9	9	U6	140269866	140269969	upstream	RP11-764K9.4	67917681	67945195	intron	+	-	191452	67924349	+	+	N	Y	1	N	N
TOV21G	0.563642	11016	ACTGCTCCTCTGCTAGGATGAATTGCAGCTTAGAGGCATCAGGTATGGCAATGCGGTCGATGTACTCAGGATCCAGGTACTTGATCAGATCTTCAATCTTTTTGTAGAGAATCTTCACCCTCTCCCTCTTGCTGGAAATGTTCCCCAAAGCCACCTGCACCTTGACCAGGCCGTCAGCC|ACCTGCTTGAATTGTTCCTCGTAGGTCCACTCGTGGGGATGGAGTCCAGGGGGCTGGCTAGAAGGCGAGCTGGGGCCCTGGGCCCCTGGACGGCTCTCCTCAGCTGCCTCCTCCTCTGCCCCGGCTTCCTCCCGCTTCTCCTCATCTTCTTCAGCATCTTCCTCTTCCTCAGCCCCAACATTCCCCAAGGCCCCCTCAGGGGCCTGTAGGGTCCGGTGG…	3	4	Y	Y	634	24	ENSG00000137100	ENSG00000205143	-	-	9	9	DCTN3	34603549	34610496	coding	ARID3C	34611455	34618011	intron	-	-	34608757	34617694	+	-	N	N	1	Y	Y
TOV21G	0.952573	12491	TGGAGAACTACAGCCACCTCGTCTCAGTGGGCTACTGCTTTACAAAACCAGAACTGATCTTCACATTGGAACAAGGAGAAGATCCATGGTTATTAGAGAAAGAGAAAGGATTTCTAAGCAGGAACTCCC|CAGGAAGGAGGGAGCCCCAGGAACAGGAGTCCCACCGAAGAACTGCTCTCTGACAGAACAGAGACCTCCTCACCAGGGCTTCCAAACAGATGCAGAAGAACCCAGAAAGGAGCAGGTCTTGATTTGCCCAACCAGCGGCACTTCTTCATCCCCTTGCCCAGAGAGCACCAGACTTGGTGATGTCGCCACATCCAGAAGCCATCACA	2	3	Y	Y	154	565	ENSG00000196597	ENSG00000081386	+	+	9	9	ZNF782	98619094	98655175	coding	ZNF510	98557968	98580159	intron	-	-	98629183	98578348	-	+	N	N	1	N	Y
TOV21G	0.784167	14966	AGTTCTATTAAGACGGTTGAATTAATAAAAGGAAATTTACAAAGTGTTGGACTTACACTTCGTCTTGTCCAGTCAACTGATGGGTATGCTGGGCACGTCATCATTGAAACTGTGGCTCCAAACTCGCCTGCTGCAATTGCAGATCTTCAGCGGGGAGATCGACTTATCGCCATTGG|AGGTGGACTTCGAAGAAAAAAGCAGAGAGGGGCAAAAAGAATATCAATTATCCCAATAATTGTCATGAGCCATGGAAATCCAATTGCCTTTGCAATAGCACCACCAGCAGAAGGACCTTTCAGGAAACAGAGAATTAGATAAAGCTCTTCCAAATGTCTTGTAGACTGAAAGATGCAAA	3	1	Y	N	3546	12	ENSG00000165650	ENSG00000165646	+	+	10	10	PDZD8	119032598	119124927	coding	SLC18A2	118990706	119027085	coding	-	+	119039689	119019946	-	+	N	N	1	N	Y
TOV21G	0.903503	12238	CCTGCCTCCTGACCCGCCACCCCTTACTGTGCCCCAGACGCACAATGCCCGTGACCAGTGGCTGCAGGATGCCTTCCACATCAGCCTCTGAAGGGCTGGGGGGCAGGGGGCATGCACCCATGCAAAAGGCTCAGAAACTCCCCCTCCGGCAAGCCCTCAGACTTCGGAGCCTGCGCCTTCCCCCCTACCGCCTCACCTCACAGGAGGGCCAG|GCAGCCAGATAAGCTGGTGGTGGTATGGACCCGTCGGAACCGACGCATCTGCTCCAAGGCCCACAGCTGGCAGCCGGGCATCCAGAACCCATACCGGGGCACCGTGGTGTGGATGGTACCTGAGAATGTGGACATCTCTGTGACCCTCTACAGGGACCCCCACGTGGACCAGTATGAGGCCAAAG	1	4	Y	N	550	561	ENSG00000176973	ENSG00000173442	+	-	11	11	FAM89B	65096396	65098245	utr3p	EHBP1L1	65100085	65116691	coding	+	+	65097809	65103125	+	-	N	N	1	N	Y
TOV21G	0.936041	13769	ATCTAATGTGACTATTCTTGGGCGATTTGATTACAGCCAGTGTGACATTTGGTACATGAGGTTTTCTATGGATTTCTGGCAAAAGATGCTTGCATTGGGCAATCAAGTTGGCAAACTTTATGTTTGGGATTTAGAAGTAGAAGATCCTCATAAAGCCAA|TCGTGACCACTGATGTGCCAGTCTGCTTCAGTCTCTACCAAGCCCAGAACTTCACCCTCTATCGGGTCCTGAGGAAAAGCAGCTTCCACGGTTTATTTCAAGCTGGATGAGGATCCAATTGATGCCATATCCCTGTTGTAGCCTTTTGTGGTGAGACAAGGCGC	2	0	Y	N	327	0	ENSG00000074266	ENSG00000204236	+	-	11	11	EED	85633463	85667426	coding	AP001999.4	134110677	134111114	upstream	+	+	85666681	85672710	+	-	N	N	1	N	N
TOV21G	0.830233	2762	AGACACTGTGGTCCAGACCTGTGGAAAAGGGAACACCACTCCTGGCAAAGGGAAGCAACAGGCAGCACATTTTGTTCAAAGAAACAAGGTGAACCCTCTTGGAGTTAAACTTGAGGCTGACATCCATTTCAGCTTGAGGCTTCCAAGGCACAAAGCAGCTCCCAGTAGCTGAGAGGGATCAAGAAATAGAATATCCTCATCTTTCCTTTGTAGCAAGAGCCTTCAGAAAGGAGGACCACTGGT|CACCTGCAGCTGGCTGGAGCAGCCGTACTGGATGAGCGGTGTGAAAGTTGTCAGCTGCAGCTCGGCGTCCGTCTGCAGCTCGTGCCCAACCAGGTTGGGCATCTTGGTCACGTTGTAGCCGAGGTTCTGGCACATGGAGATGCGGATGGGGTC	5	0	N	N	0	5245	ENSG00000204236	ENSG00000174804	+	-	11	11	AP001999.4	134110677	134111114	upstream	FZD4	86334370	86344081	intron	+	-	86310785	86343488	+	-	N	N	1	N	N
TOV21G	0.973807	15916	GGCTCATAGGCAAGGTCCCTGACATAATCTGACTTTGTCCATTGTTTATTTGGAGGCCACCTTGTCCTGCAGAGAGATTCTCCCCAACACGAATTCTTTTGATATCAAGAAATGAGTTGTCCACAAAGCCATTGGGTCGCTTGCTGTTGGCAGGAGATAGGTTAACTACCTGTTTTCTTTTCAAGGAACCCTGGAG|AAACTTCCAGCAAATTGCACCGAGTCATGTCCAGCCACTTTTCTGTCCACTTTTGTACATTCCATCCCCGGCCAGTGGATCTGAGGGTCTGGACTCGCAATAAGCAATCTGGTTCTATCTCCTGTATTTGCTCCGCTTTATAGATGGAAAAAAAAAGTAGCTTGTATTTTCCTTTCTCTTTCTCGTCTGTTGTTAGCCGCTT…	5	0	Y	N	568	0	ENSG00000184384	ENSG00000204236	-	-	11	11	MAML2	95351088	95466334	coding	AP001999.4	134110677	134111114	upstream	-	+	95466329	95715720	+	-	N	N	2	N	N
TOV21G	0.657995	14000	CCTATTGTGAGGGGTGGCAAACAGCTGCTCCACAGCCCATTCTTTAAGGTACTGGTAGCTCTTGCTTGTGACCTGGAGCTGGACACTCTGCCTTGCTGTGCCGAGACGCACAAGTGGGCCTGGTTCCGGAGGTACTGCATGGCCTCCCGTGTTGCTGTGGCCCTTGACAAAAGAACACCGTTGCCCCGTCTGTTTCTTGATGAGGTGG|GTAAAAGTTCCAGAAATGTGAAGTACAAAGATTTTTTTGATCCAGTTGAAAGTGATGAAGACATAGCAAGTGATCATGATGATGATCTGGGTTCAAACAAGTGGATGAAATT	5	2	N	N	5362	731	ENSG00000128731	ENSG00000185596	+	-	15	15	HERC2	26029781	26240890	coding	FAM39B	100319118	100334282	upstream	-	+	26060584	28978982	-	-	N	Y	1	N	N
TOV21G	0.951368	13389	TTCTACGAGGCCTTTTTTTGTCAGGAGGTTTCCCTTCTGACATCATGAGTATTAGAAAAACTGGATGTTCTGAGCAATAAAACACAGGATATTTAAGGTGAAAGATAGCAATGGTTTACTTTTACTTTCTTGACTTGAAATCACCAAAAGTGGGATTCTATATGACCTCATGTTATTCGTCTCGACAATTTCTTCTTC|ATTTCAGAAATGCTTAGTTCTTCTGCTGCTTCTTCAGCAATTTCATCCACTTGTTTGAACCCAGATCATCATCATGATCACTTGCTATGTCTTCATCACTTTCAACTGGATCAAAAAAATCTTTGTACTTCACATTTCTGGAACT	1	5	N	N	1023	731	ENSG00000198690	ENSG00000185596	-	+	15	15	MTMR15	28983399	29022600	utr5p	FAM39B	100319118	100334282	upstream	+	+	28984007	28979131	-	+	N	N	1	N	N
TOV21G	0.939888	15977	CGTATTTTATTGCAGGATAAATCTAAATACTGGAGGTATAGCAGGCCTTCAAATGAATCCTTAGGTAATTCAGTCAAATAATTTTCACTGAGAATTAGTTTCTCGGTCCAACTGTATGCTTTCCATACATTTCCATCAAGGTATGAAATATAGTTTCCTTGGAAATTT|CTGGAGTGCTGCTGAAGCTGCTTTCCGTGGAGTAACTGGCGTCCTCGTCGTCATCTTCCAGCTCCTCCGGATAATCGGAGTCATCGTCGTCCTCCTCCATGTCATCCTCCTAGTTGTCCTCAGACTCCTGGGTCTCCTCGGCATCGCCGCCCCCCTCCTCTTACTCCTCCTCCTCGCTCTCGTAGTCATCATACACCACTCTGTTGACAGCCCTCC	4	0	Y	N	329	1399	ENSG00000185158	ENSG00000178691	-	+	17	17	LRRC37B	27372156	27404630	coding	SUZ12	27288185	27352162	downstream	+	+	27375843	27359264	-	+	N	N	1	N	Y
TOV21G	0.944942	7047	AGTCTGGCTCAAAAGCACAGTCGCTTTCTGTGGAGATGCCACCTTGCCCAGAGCGGCTTTGGCGAGAGTCTACACTTGACTGTCTTCGATCCGGTGGTTCCTCGCTCCCTCCATCACTTGACCTGTTTTTACGACTTGATTTCCCACCAGTAAGCAGCATCTTGAGACTATTCCGAAACATGGTTATACTCTTCTACTGCAAAA|CTGCCGCTCTGAGGGGCTCTCTGCACCTCCGGGTCAAGCCCCAGTCCCCGGGGTCTCCTGTGAGGACCGCGCCGCCCGCCGGCGCCGCCCGCGATTCCCGGAGCACCTCGCAGTCCTCCAACGCCCCGCGGCGAGTCT	1	0	N	N	847	0	ENSG00000170921	ENSG00000176845	-	+	17	17	TANC2	58440630	58858799	utr5p	METRNL	78630856	78646005	upstream	+	+	58440630	58397842	-	+	N	N	1	N	N
TOV21G	0.892599	15273	GCCACCAACAACTTTAGCTATGTTTTCTACATGTCCAGCTTCTTCCTCATCTCAGCTGCCCTCTTCATGGGTGGCAGCTTCTACGCCCTGCAGAAGAAGGAGCAAGGCAAGCAGGCTGTCGCGGCGGATGCCCTGGAGCGGGATCTTTTCTTGGAAGCCAAAGACGGTCCTGGGAAGCAACGGTCCCCTGAGATCAT|ATTTTGCAGTAATTTGCATCTGGACATGGGATACGGGAGGCCAGGCTGCTCCTCGCAGTACACCCACCCACGCCTGCACCTGCCTCAGCGAAGCCGCTCGCCGCTGGTTCCAGCACAGGCTAAAGAGCTTCGGCATCCAGAAAACCAGAAGCGCGCCGCGCACGCGCGCCAAGGAGTTCGGCGACGGCCCCGCCCCTTCGG…	6	0	Y	N	844	695	ENSG00000170190	ENSG00000125449	+	-	17	17	SLC16A5	70595650	70613841	coding	ARMC7	70617677	70637955	upstream	+	+	70611870	70617425	+	-	N	N	1	N	Y
TOV21G	0.808737	12352	CATTGCCTTCAAGGTGCCGAGCAGAGAGATCGACAAGGCGGAGGGCAAGTTCTGGACACACTGGAACCGGGAGACCAAGCAGTTCTTCCTCCAGTTCCACTTTAAGATGGAGAAGCCCCCGGCTCCACCCAGCCTCCCTGCTGGCCCCCCTGGGGTGAAGCGGCCTCCACCCCCGCTGATGAACG|TGACCTGGGAGCCAACACCCTCGCTGAGGTTCCAGGAGCCCCCGCCTGGAGGAGCTGGCCCCCCAGAGCTGGCGCTGCTGGTGCTGTACCCTGGGCCTGGCCCTGAGGTCACTGTGACGAGGGCTGGGCTGCCGGGTGCCCAGAGCCTCTGCCCCTCCCGAGACACCCGCTACCTGGTGT	2	1	Y	N	1174	196	ENSG00000104897	ENSG00000104899	+	-	19	19	SF3A2	2187816	2199677	coding	AMH	2200113	2203072	coding	+	+	2198868	2201336	+	-	N	N	1	Y	Y
TOV21G	0.679677	189	CAACCAGACCGTGGTGAAGGAGCAGGCTATGTAGACCACCTTCATACACGTGTTGTAGAGTGAGATGTAGTTGGTGAAGAGGTCCAGATATCGGGCAGTGAACACCACAGCAAACAGGACCTGGCTCTTCCCTGAAATTCC|TGGGTTCTGTGCCTCCTGCCTGCGTCCGGCCAGGCGTCTGGGCGTCCCCGGCTGCCTGTGTCCTCCTGTCTGTCCAAACAGCCCCTATCAGCAGTGGCAGCCTGGCCCCCATTAGACCCCCCACTCTGTGTGTGTGTGTCTGTGTGTGTGTCCCTCCTCAAGCTCTGGGGGTGTTGAGGGGGAATCCCAGGGAAGTGAG	4	2	Y	N	3929	885	ENSG00000105438	ENSG00000105464	-	-	19	19	KDELR1	53577639	53586622	coding	GRIN2D	53589944	53639999	upstream	-	+	53586337	53589125	+	-	N	N	1	N	Y
TOV21G	0.636656	12486	ATTTTTGTATTTTTGTAGAGACAGGTTTTCGCCCTGGTGGCCAGGCTGGTTTCGAACTTCTGGCCTCAGGTGATCCACCCACATCGGCCTCCCAAAATGCTAGATTACAGGGATGAACTGCCATGCCCGGCCAACTTTAAGTTTTAAATTGGATGTCGAAGAGTGCGTGGAAGAACAGAAGCAGTCAGATAATAGAATTGTCT|AAAATTTATTATCCAGTTGGGGAGTTCATGATCCTTCTGACCTTGTGTATGAACTTGGCTTGTGGAACCCTGCTTTAAAGGAAAATGGCTTTACACAGCAAATTCTACTTCAGTTTTGGTTGTTACTCTGAAAAGATTCCTAGTGGTGATTATAGAT	4	1	N	N	0	437	ENSG00000182463	ENSG00000164414	-	-	20	6	TSHZ2	51022353	51540889	intron	SLC35A1	88239414	88278766	intron	+	+	51454843	88274268	-	-	Y	N	1	N	N
TOV21G	0.959011	2653	AGCCTGCCTGAGTGTATGCTCCCCTAGAGGTTTGAGCTGCGGGGCACTGAAGAAGTGAGCCACACTCCCATCGCACACTGCGAGGGGGACAAAGGAACTTTTCCTCTTTTAACTGGGGCCTCATCTGGAATCTCGGAAGGTGAATGTCTGCCTTCGAAAACCCTACCACCTGTCTTTCTTGTGG|CCCGTGCCAGCTCGCTGGGAGGAGGACGAGGACGCCTGTGATCACATGCTCTGGTCTGGAGGCACGGCCGCGGGCCCCGGGTCAGTGTGAATCCGCGGGGTTACTCCTCAGTCGGATCTGAGCTCTGAAACCCAGACCCGAGGAAGACAAGCGGCCACGTCGGATGTACCAGTGGTGGAAGATCCTGTCCGGCTGCACCGAGGCTCACATCAG	1	0	N	N	0	84	ENSG00000212932	ENSG00000175894	+	-	21	21	RPL23AP4	46935093	46935950	upstream	C21orf29	44742205	44955923	intron	+	-	44730541	44750958	+	-	N	N	2	N	N
TOV21G	0.618714	2654	AGGCTTCAGCTGTAAACATTCACCCCTGGGCACTGCCGTGGGGTGGGAGCCTGCCTGAGTGTATGCTCCCCTAGAGGTTTGAGCTGCGGGGCACTGAAGAAGTGAGCCACACTCCCATCGCACACTGCGAGGGGGACAAAGGAACTTTTCCTCTTTTAACTGGGGCCTCATCTGGAATCTCGGAAGGTGAATGTCTGCCTTCGAAAACCCTACCACCTGTCTTTCTTGTGGG|ATGTCCACACGCCGCATCCCTGACAGAATCCAAAGGCAGAAGCACCAGCACTCGTGGGTTGTGGCTACACCCGGGGCAGGGCCCCAGCTCAGATCCCACACGGGTGCAGCCAGCGCCGGGCCATC	2	0	N	N	0	84	ENSG00000212932	ENSG00000175894	+	-	21	21	RPL23AP4	46935093	46935950	upstream	C21orf29	44742205	44955923	intron	+	-	44730542	44746907	+	-	N	N	2	N	N
TOV21G	0.687793	10950	CTCTGTGCTAGTAACCACGTTCTCCTGATCAAATATCACTCTCCTACTTACAGGACTCAACATACTAGTCACAGCCCTATACTCCCTCTACATATTTACCACAACACAATGGGGCTCACTCACCCACCACATTAACAACATAAAACCCTCATTCACACGAGAAAACACCCTCATGTTCATACACCTATCCCCCATTCTCCTCCTATCCCTCAACCCCGACATCATTACCGGGTTTTCCTCTTAAAAAAAAAAAAA|TTATAACAAACCCTGAGAACCAAAATGAACGAAAATCTGTTCGCTTCATTCATTGCCCCCACAAT	12	12	N	N	102437	100542	ENSG00000198886	ENSG00000198744	+	-	MT	MT	MT-ND4	10761	12138	downstream	MT-CO3	8367	9988	coding	+	+	12151	8504	+	-	N	N	2	Y	N
RMG-2	0.905993	35601	GTTGGCGCCAGCTAGCTCTTGAACAGCTGGATGAGCAAGATGGTGATGCAGAACAAAGCAACGGAAAGATGAACGGTAGCACCTTAAATAAAGATGAATCAAAGGAAGAAAGAAAAGAAGAGGAGGAATTAAATTTTAATGAAGATATTCTGTGTCCACATGG|AGGAGCGATGGGCAGAACCAGCACTTCCCTCAGGCACTAGACCTGTCACGAGTGAACTTAGTTCCCTCCTATACTCCTTCACTCTACCCTAAGAACACAGATCTATTTGAGATGATTGAGAAGATGCAGGGAAGCAGGATGGATGAACAACGCTGCTCCTTCCCGCCGCCCCTCAAAACAGAGGAGGACTACATTCCATACCCGAGCGTGCACGAGGTCTTG	5	3	Y	Y	2740	3699	ENSG00000090686	ENSG00000076864	+	-	1	1	USP48	21877378	21982275	coding	RAP1GAP	21795302	21868390	coding	-	-	21914469	21825477	-	+	N	N	1	N	Y
RMG-2	0.957159	71491	GGCCTCGAGCTGCTGAGCCGTGAACGCTGTGCGGCTGCGACGTTGTTTGCGGTGCTGGGAACCATAACGGGCCTCCAAGATGATGTCAGCCAGGCGCTCAGCCAATGTAAGCGCATGCACTGAAGGCCGGTAGTCGGGGGCATGCTGGGCCTGCTGGGCTGCCTGCTGGTGCAGGTTGTACATGGCGCTGAGTGAGTTCATGGCGTGCAGTGAGTAGCCGTTCACCCCGTAGTGCTGCATGGCGGCATCCGC|CTGAAGGTTCCTAGACCAAGGCCGCGTCTTCGAGGGCAGAGGCTGGCTGAGCGCCGAACCACCCTCAACTGGAAAATTCGTGCAGAATCGCAATCCAGAGAGAAAAGGCGCACTTGGTGGCAGCTGAGTTTGAACGGGATCTGCGC…	1	0	N	N	190	0	ENSG00000197587	ENSG00000176062	-	+	1	1	DMBX1	46745255	46752471	utr5p	RPL23AP25	247197525	247197938	upstream	+	+	46745258	46729042	-	+	N	N	1	N	N
RMG-2	0.968517	40963	CTCCTTGCAGGCAGAAGATCTTGCCAGAAGACTGAGAACCCAGGCTTCCAAGATGGCCACAGCTGCACCAAAGATCACA|AGGGGGAGTCTGCACTGAGAGACGCCAAGGAATAGGAAGCCAGAGAAGAGAGACTGACATAAAAGAGGATGGCTTCAAGATGGGCGAGACCAACCTGTTACATGAGCTGTGAGCGGCGAGGACAGTTCCTCCACAGTTTCAAACAGTTTCTTGTAACCACCAGCAGGATGCTCAACCCTGAAATGGTGGAAGAATAAGGAAGAAGCCCATGTTGATGCTCAAAGTCCGCAGAGA	11	0	N	N	0	15	ENSG00000176062	ENSG00000116745	+	-	1	1	RPL23AP25	247197525	247197938	upstream	RPE65	68667103	68688230	intron	+	-	68658390	68686801	+	-	N	N	2	N	N
RMG-2	0.891609	40427	CAGGAAGTGAGTCCAGATGTTGACCGTCTCGTTGGTCATCTGGAAGGAGCTGAGGACACAGTCCAAAGCCGAGCTGGTGGGGCGGCGGTAGCCAGACATGATGCCATCTTCCCAGAACACCCGGGGGACCTGGTGGACTTGAAGAAGTTGGGGCAGCTTGAGACTGAGCATGGTGGCCTGGTACCTCCACGTTG|ACCTCAACACTCCAAAAGCCAGCCCCTTCAGGTCTTCAGTCCTGCGGAAGGCAAAAGGAGGGACGGGGGCCTCTGACTGAGCAGCTTCAAGGAGCCTCTCCTTTCTGCTGCCCACTGAATGCCGGCCCCTTGTCTTCAGCCCTCCCTTAGATAGGAAGGGGGGTGGTGGCCTCAGACTGCACCCCCTTTCTTCTCTTCC	15	5	Y	N	322	11032	ENSG00000160781	ENSG00000198952	-	-	1	1	PAQR6	154479831	154484471	utr5p	SMG5	154485641	154519240	utr3p	-	-	154483169	154485982	+	-	N	N	1	N	Y
RMG-2	0.701251	63787	GATCGTGGAACAGCAGGATGAGCAGTTGGAGCTGGTCTCTGGCAGCATCGGGGTGCTGAAGAACATGTCCCAGCGCATCGGAGGGGAGCTGGAGGAACAGGCAGTTATGTTGGAAGATTTCTCTCACGAATTGGAGAGCACTCAGTCCCGGCTGGACAATGTGATGAAGAAACTTGCAAAAGTATCTCATATGACCAGT|GTGTTGGAGGCTGTAGCCTTTGACCAGGCATGGGACCAGGAGGTGAGGCCGGCTCTCAGGCATCAACCAAAGGATCCACTGAATCTCCCTTCTCCCCCTGCCAACAAAGGTACAAGTAGATGTTGACACCCCCTCAGACATGGAAGGAGACCCATTTTTTTCTTTTTCTAGTTCTGGATAAATGGCCT	1	0	Y	N	1571	46	ENSG00000135823	ENSG00000215828	+	+	1	1	STX6	179208801	179258669	coding	AL162431.17-1	179179798	179212241	intron	-	-	179220437	179186678	-	+	N	N	1	N	Y
RMG-2	0.964515	37432	CTGCAAGGTGCTAACACACTTTTCCAGTTTCCTTCTGTACTGAACAGTCATGGGCCATTCACTCTGTCTGGGCTGGATGGACCTTCCACCCCTGGCCCATTTTCCCCAGACCTACAGAAGACATAACCTATGCACTTGTGGAATGAGAGAACCGAGGAACGAAGAAACAGACATTCAACATGATTGCATTTGAA|GTTACACTAAAGCAAGTCCCAGATGTCACATCATTTCAATGAGGAGGGTATGGTGAGATGCAGCTCTTCCCCTCCCTCCAGCAGGGCAAAAGAGGAGGAAAGGAGAATGGAGTCACAATGAGGGAGATTTTGGAGGCCGGAAGATCTAGATGTGA	2	0	Y	N	3503	203	ENSG00000158711	ENSG00000174514	+	+	1	1	ELK4	203851860	203868623	utr3p	MFSD4	203804785	203837960	intron	-	+	203852229	203834400	-	+	N	N	2	N	Y
RMG-2	0.990738	37431	GCCAGACTGCAAGGTGCTAACACACTTTTCCAGTTTCCTTCTGTACTGAACAGTCATGGGCCATTCACTCTGTCTGGGCTGGATGGACCTTCCACCCCTGGCCCATTTTCCCCAGACCTACAGAAGACATAACCTATGCACTTGTGGAATGAGAGAACCGAGGAACGAAGAAACAGACATTCAACATGATTGCATTTGAA|TGAATCCGATGTGCCTGATGGGTTAGATTTCCATATACAAGTAGCAGAGGAAAATCTGGGAACAGGGTGATTCCACAGGATTCTGAAATGTCCAAATTCCTGAAAGGAAGATGAGGAAGAAAGTCCTACTTGTGTAACTGAGAAGCGTGTGGTGTAAGAATCGACCTGCCTTTTCCTTATTCCTTATTCTGATTTTAT…	4	0	Y	N	3503	203	ENSG00000158711	ENSG00000174514	+	+	1	1	ELK4	203851860	203868623	utr3p	MFSD4	203804785	203837960	downstream	-	+	203852229	203839104	-	+	N	N	2	N	Y
RMG-2	0.966646	43198	TCAATCTTCTTCACTGAGCTCCTCCGGACATGTTTCTCCTCAATGCGAACGTTGGCCGTGGAGTCAGGGGAGCGTGGGGTCTGCCGGTCCTCCTGCTTTACCGATTTACCAATTTGCTTCTCCTCCTGCTTCTCCGCCTCCTTTAGTTTGCTCTGAGCACTGATGCTGTCGGCATTGTACATGTGATATGTCTTCATCACCGAGTAGAGCTCGTTCAGGACCTTCATCAAATCATCTTGGAGCTGCTGGCCGACTTCTTTACT|CTTTGACCTGAGTATCGTACTCTGCTATGATCTCCTTATCCTTTTTGAATTTGGCTGGAGACGTCATGTTTTCCTTCTTTCTTCCAAATTCGAATTGTGAATTGATAGATCCACGGAAAAAATCCAACCACCTAA…	21	18	N	N	2309	594	ENSG00000163486	ENSG00000196550	-	-	1	1	SRGAP2	204582820	204704406	coding	FAM72A	204303958	204321697	upstream	+	+	204623992	204301916	-	-	N	Y	1	N	N
RMG-2	0.875304	25036	GTGAAGTCCAGTGAGGCAAACTCTCCAGCCCATGAGGAGTTCAAGACGATGCTGCTGATCGCTCATTACTATGCCACGCGCTCTGCAGCCCAGAGTGTCAAACAGCTGGTGAGATGTAGGGGGTCGAAGGAACACTCAGTCAGAAGGGCTCAT|CTATCTTATTCTTCTTGTACACTCCACAATTTTTAATAAGCAATGCTTTAAAAGTTACTTTTCAGTAGGTAATAAGCTTCCTTTCTCAGCCAGGTTCAAAGCCAATCCTATGGGTTAACAGATTATCTGGAGAGGCTGTCAGTGTGAGCAGGAGAGAAAATTTACCCTGAGTGAGCTGTAAAACTCATCTAACACCAGGCTCATTGAACGAGTCAGGTTACTGACGTATGTAGTCTCTTGATTCA…	1	2	N	N	885	2148	ENSG00000138002	ENSG00000115254	-	+	2	2	IFT172	27520745	27566144	intron	GPN1	27705029	27727215	intron	-	+	27523841	27715567	-	+	N	N	2	N	N
RMG-2	0.759623	71462	TCAAAGATCTGTACTGGCTTCCTGGCCTGTAAGAGTTTCTCAGGGAAGGGCTCCAGCTGTACTTTCAGGCGGCTCAAAAAGGAAAATGTCTGGAATGTGTAGGACCATCGTGCTGGCTCCCGGTACATCATATCCAGCAAGTTTCCAAGACTTTGGGCAGTGCAGGCC|TCCTTGAGAAGCCCTACTTTTTTCTTCAGCACCTCACATTTTCGCAGTTTGCAGATCTGGTGCGTGCGGCGGTTGGTACAGCTAGTGCAAGCGCCACAGTTTTCCAGCCGCCGGCAGGGCTCACAAGTACCACACCGTTTCCGTTTCTTTCGACCATCTCCACCCCCTCGGAGTTGGGACTCA	3	3	N	N	1109	22	ENSG00000114956	ENSG00000220804	-	+	2	2	DGUOK	74007461	74039596	intron	AC134873.2	242679518	242729712	upstream	+	+	74027353	74067340	-	+	N	N	2	N	N
RMG-2	0.902411	69969	ATGTCACTGAGGGAACCATTTTCAAAAAGATTCTTTGCAAAGATATACCTGTCACTGTACACAGACCTCTCAAAGATCTGTACTGGCTTCCTGGCCTGTAAGAGTTTCTCAGGGAAGGGCTCCAGCTGTACTTTCAGGCGGCTCAAAAAGGAAAATGTCTGGAATGTGTAGGACCATCGTGCTGGCTCCCGGTACATCATATCCAGCAAGTTTCCAAGACTTTGGGCAGTGCAGGC|CTTGACAGCCGCTCCTTGTCCCCACGGCCCGGCTCCTTCACCAGCCTTTATTTCCACCTGCAAAAGAAGCC	8	1	N	Y	1109	4423	ENSG00000114956	ENSG00000187605	-	+	2	2	DGUOK	74007461	74039596	coding	TET3	74083348	74188811	coding	+	+	74027354	74083801	-	+	N	N	1	Y	N
RMG-2	0.71468	11546	TTTTTGTGTTGGGTTTAATTCCACTGAACGCCTGTAACATTCAACGGCTTTCTCTGTGTTTTCTTCCAATTCATAAAGAAGACCCAGAAATCTGTGAGCTTTGGGATCCCTCTCTTGCACATTAATGTAAGTACATATGTATTTTTTAGCAAGATCATATTCTTTAGCTTCATAATACAGCTTTGCAAAATAGAATCCTTTCATTGACTTC|ACAGTGACTCGAGGTCCCATTCCTGGAGCAGGGCTAAGTCGAAGCTGTCCATGGTGGGAGGTGTCAGCGTCGCCGCCGCCGCTGCCGCCGCTGCCGCCGCCGCCGCCGAAGCTCGGGCCGCCCGCGCGCTGCGACGAAAGGCGCCGCTCAAGGTGCATCCCAGCCGCGCCAGAGCGGCCGCCGCCCG…	34	0	Y	N	3833	22	ENSG00000169629	ENSG00000220804	-	-	2	2	RGPD8	112842437	112908536	coding	AC134873.2	242679518	242729712	upstream	-	+	112907430	111084762	+	-	N	N	1	N	N
RMG-2	0.841806	6426	CACCCCATGAGAGACTTGCAGCAGAATTAATGACACTGTATATTTTCCTCTACTAACAACAACAAGAACAACAACAACAACAATCTAGGAAAATCAAAGGCAGCCCGACATGGAAAAAAACACAAAATGAATATTTGGATTACAAATAGTGTGATGGGAAGAACACACTGCCAAAAGTCCACCTAGTATGTTGAAATTACTGTTTCTAGCACATATAAG|ATTTGCTGCCAATTTGTACTGACTTCTGAAAAATACTTTATCCATTGTCTTCTTACATCAGAATCAACTCCCTAAATTCTTCAGCACTGGCTTTGTAAACTGGTTTCTGGTCTTTGTTTCTG	25	0	N	N	22	6	ENSG00000220804	ENSG00000169507	+	-	2	2	AC134873.2	242679518	242729712	upstream	SLC38A11	165463058	165520281	intron	+	-	165414158	165477070	+	-	N	N	1	N	N
RMG-2	0.566365	43726	ATTCTGTCACACTTATTGCTTTCTTTGCCCTCTTGATATGTACGAAGCTGCTCCATGAAGCCAGAATTTGGACATATGGAAGGTCTTGCATTTTTCACCAAAGAAAAAGCACTGGTAAATGAGGTTTGTTCAGAATTCATCAGGAAACCTATTACAATTGCAGCAGCCCTGGAAACGCCTGCATTACAATGAACAAGAACCACTCCATCCTT|GTTTCATCATATCCAAGACTCTACTATGAATTATACCATTAATTTATGTACCTGTAAGAAAAAATACTGTCAGTTACATTTTGACATCACATTAATTGTGAGATACATTCTGATTTCAAAGATGTTAAAGTGTGAAGGAAAAAGTAAATGGTAATTCTGGTTTTAAATCTCA	3	4	N	N	256	3701	ENSG00000162999	ENSG00000059758	-	+	2	12	DUSP19	183651535	183672965	coding	PCTK2	95196171	95318354	intron	+	-	183656525	95253698	-	+	Y	N	1	N	N
RMG-2	0.890427	49057	AGCAGGTCTTCTTCATCATCCCTGTCACACTCCTCCACTGCCACCTCCTCCTCCTCCTCCTCCTCTTCCGCATCCTCCAGCTCCACGTCCGGGTCCAGGTCTGGATCGCTCCCTGAGGCAGATTCGTCTGACATGGCTCCCAGAGGTCCTCAGTGGGCATTACCGACTCATGGTCCACTGCAGGGGTG|CTCCTGCGCCGCGGCTCCGGGCCGCGCCGGACCGCGCAGGGCCGAGGGACCTCACGTTCAGCTTCGCCCGCCTAGGCAAAGTCTGCGGCGGCGGAGGCGGGGGCGGCGGCTGAGGCGGGAAGCAGCCGGCCAGGCCCGGGCGCCGCGGGCTGGCTCTGGCCAAGCGTCG	1	1	N	N	1848	0	ENSG00000164080	ENSG00000222792	-	+	3	3	RAD54L2	51550636	51672650	utr5p	U6	199408014	199408117	upstream	+	+	51599423	51547971	-	+	N	N	1	N	N
RMG-2	0.951684	13158	TTGGTGCATCTGGTGCCATCATGACAGTCCTCGCAGCTGTCTGCACTAAGATCCCAGAAGGGAGGCTTGCCATTATTTTCCTTCCGATGTTCACGTTCACAGCAGGGAATGCCCTGAAAGCCATTATCGCCATGGATACAGCAGGAATGATCCTGGGATGGAAATTTTTTGATCATGCGGCACATCTTGGGGGAGCTCTTTTTGGAAT|GATCTCCCTCTACACCTGGCGCCTCGCCTGCTGCCTGCTGGGACATGGCCTGGCCTGCTCAGCTGACCTGCTGCCACTTCTAGGCAGCCGTCATGTCACTTTGCTACAACTTCAAGCTAAGACAGGCAATGTTTTGGGAGATGAATCTGTTTTCTGACTGGCCAGGGATGTGCTG	3	0	Y	N	2613	262	ENSG00000175193	ENSG00000180834	+	+	3	3	PARL	185029870	185085387	coding	MAP6D1	185016364	185026059	upstream	-	-	185033974	185027214	-	+	N	N	1	N	Y
RMG-2	0.962409	53316	AGCGGTCTCCAGCTCTGAAGCTATCTCCAGCTCTGAAGCGGTCTCCAGCTCTGAAGCGATCTCCAGCTCTGAAGCGGTCTCCAGCTCTGAAACGATCTCCAGCTCTGAAACAATCTCCAGCTCTGAAGCGGTCTCCAGCTCTGAAACAATCTCCAGCTCTGAAGCGGTCTCCAGCTCTGAAACAGTCTCCAGCTCTGAAGCGGTCTCCAGCTCTGAAGCGGCCTCCAGCTATGAAGCGGTCTCCAGCTTTGACTCCAGTTGTTTCCAGCTCTTCTGGACTGACTTCTTTCC|AGACCATGGCTCCCTGGCCTGAATTGGGAGATGCCCAGCCCAACCCCGATAAGTACCTCGAAGGGGCCGCAGGTCAGCAGCCCACTGCCCCTGATAAAAGCAAAGAG…	823	0	N	N	0	77143	ENSG00000178067	ENSG00000157765	+	-	4	4	AC126281.3	191238151	191240721	upstream	SLC34A2	25266533	25289464	intron	+	+	25259074	25273216	+	-	N	N	2	N	N
RMG-2	0.961459	2896	TGGTGTCTCTCTCTGACCACTTGATCCCCGAGTCCTGAAGAGTGGGTAGGTTCCAGGGGTCATCCACCTCAGTGGGCTCATCTATCAGTGTAGCCGTGGAGTAGGACGGCAGAAGTTCAATCTTGGTTACAGGTGCCTCAGTGTTATCTGTTTTGTTGGTCTCTTTGCTTTTATCAGGGGCAGTGGGCTGCTGACCTGCGGCCCCTTCGAGGTACTTATCGGGGTTGGGCTGGGCATCTCCCAATTCAGGCCAGGGAGCCATGGTC|TGGAAAGAAGTCAGTCCAGAAGAGCTGGAAACAACTGGAGTCAAAGCTGGAGACCGCTTCATAGCTGGAGGCCGCTTCAGAGCTGGAGACCGCTTCAGAGCTGGAGACTGTTTCAGAGCTGGAGACCGCTTC…	816	0	N	N	77143	0	ENSG00000157765	ENSG00000178067	-	+	4	4	SLC34A2	25266533	25289464	utr5p	AC126281.3	191238151	191240721	upstream	+	+	25266610	25259075	-	+	N	N	2	N	N
RMG-2	0.877252	2895	GGCTCATCTATCAGTGTAGCCGTGGAGTAGGACGGCAGAAGTTCAATCTTGGTTACAGGTGCCTCAGTGTTATCTGTTTTGTTGGTCTCTTTGCTTTTATCAGGGGCAGTGGGCTGCTGACCTGCGGCCCCTTCGAGGTACTTATCGGGGTTGGGCTGGGCATCTCCCAATTCAGGCCAGGGAGCCATGGTC|TGGAAAGAAGTCAGTCCAGAAGAGCTGGAAACAACTGGAGTCAAAGCTGGAGACCGCTTCATAGCTGGAGGCCGCTTCAGAGCTGGAGACCGCTTCAGAGCTGGAGACTGTTTCAGAGCTGGAGACCGCTTCAGAGCTGGAGATTGTTTCAGAGCTGGAGACCGCTTCAGAGCTGGAGATTGTTTCAGAGCTGGAGATCGTTTCAG…	816	0	N	N	77143	0	ENSG00000157765	ENSG00000178067	-	+	4	4	SLC34A2	25266533	25289464	utr5p	AC126281.3	191238151	191240721	upstream	+	+	25266610	25259075	-	+	N	N	2	N	N
RMG-2	0.929515	68162	GAAAGGCACTGCCTTTGGAGGATGGAAGAGTGTAGAAAGTGTCCCAAAGTTGGTGTCTGAATATATGTCCAAAAAGATAAAAGTTGATGAATTTGTGACTCACAATCTGTCTTTTGATGAAATCAACAAAGCCTTTGAACTGATGCATTCTGGAAAGAG|GAACAACTACCAAGTGAACAAGATGAGCAAAGTCCTCTATTATACAAGATTTCCTTCGGTGGAACATTATGGTGACAAAGCAGCGTAATGGGCTCTTAAGCAGATTGATTTTTATCAAACTGGACATATCAGAATTCCTTATGTAT	3	0	Y	N	5422	4600	ENSG00000197894	ENSG00000164024	+	+	4	4	ADH5	100211152	100240090	coding	METAP1	100135903	100202976	downstream	-	+	100212747	100207772	-	+	N	N	1	N	Y
RMG-2	0.873819	69879	TAGCATGGCTTGGCCCCCACAGCTATGGCACAGGGAGCAGGGTCATCAAAATCCACTCTGCTCTTCCAGAAGCTGCAGAGAGAGGGAACCCTAAAACCTGACATGCCAGAAAAG|ATTGCACTGAAGCTGAGAGATGTGTAGTCCTAGACTAGAAGAAGAGATTCAGCTGAGACCAAGGGCTCAGTTGCAGAAAGAAGTGACCACGAGGCTGTGAAATCCTAATAATAAACTGAAATCCCTGAAAGACTACTGGACTCCTAGAAATCGAAACCAGTCTTATATAGTGAAATCTCAAAGAAAAGGCCGA	12	0	N	N	0	33	ENSG00000178067	ENSG00000180801	+	-	4	4	AC126281.3	191238151	191240721	upstream	ARSJ	115040889	115120327	intron	+	-	115014298	115059737	+	-	N	N	2	N	N
RMG-2	0.869883	23340	CAGCGTGATCTTGATCCTGACGAAGTACTACCACGCAGACATGGGGAAGGTTCTGGAAAGTTCTCTGTGGCGGTCATCAGATTTCGGGACGTCCTACACCAAGCTCACCCTCCAGCCTGGTGTCACCACCGTCATCGACAATTTCTACATCTGCCCGACCAACAAGAGGAAGGT|GCCCGTAGTCATTCCCGTCTTGATGACACTCATCTCTGTGTTTTTGGTTCTGGCTCCAATCATCAGCAAGCCCACCTGGGAGTACCTCTACTGTGTGCTGTTTATATTAAGCGGCCTTTTATTTTACTTCCTGTTTGTCCACTACAAGTTTGGATGGGCTCAGAAAATCTCAAAGCCGATTACCATGCACCTTCAGATGCTAATGGAAGTGGT	1	5	N	Y	68	16	ENSG00000184985	ENSG00000021488	+	-	4	19	SORCS2	7245275	7795463	coding	SLC7A9	38013262	38052512	coding	+	-	7584256	38016069	+	+	Y	N	1	Y	N
RMG-2	0.897919	51928	CGAACAGTTAACTTCATACCTGACTTCATCCTTAACATGAGTGTATCTGTTTCTTACAAAAGGCGAGGTACTTAGGGAGTACTCAACCAAGTAAATGTCTTTTTGCGGAAAGAGTCGTCTCACATTTAGAAGCTTTAACAAAGAGAGCAGCCATAGGGTTAAAAACAGGATGAAAACTTTCTGCTGTAGGGTATGTTTAAAATAACATTTGAATATCTTCATTCT|TTGTGTCACCTCCAAAGAAAACCCCAGGCTGATGGTATAAACAGCGTAGGGAAAGGAACATCACCGTCAGTTACTGAGGAGGTGCTACAGATGGCTGTACTGGGACAGTGACCGAGGATGTAGTTCTAGAAC	7	2	Y	N	512	0	ENSG00000176928	ENSG00000213285	-	-	5	5	GCNT4	74356927	74362480	intron	AC138031.2	180831570	180832035	upstream	-	+	74361621	74379480	+	-	N	N	1	N	N
RMG-2	0.906514	28147	ACAGTTATGGCCTGGAAAAGAAGTTCCGGCTGGACATATTCAAGGATTTTCAGGAGGAAACGGTGAAGGACTATGAAGCTGGCCAACTGTATGGGCTGGAGAAGTTCTGGGCCTTCTTGAAATATTCCAAAGCCAAAAATTTGGACATTGACCCCAAACTGCAAGAATACCTCGGCAAATTCCGACGTCTTGAAGACTTCCGAGTAGAT|AGACGGGGTCTCCTGACATTCCCCAGGCTAGTCTCAAACTCCTGGGCTCAAGTGATCCGCCCACCTCAGCCTCCCAAATTGCCAGGATTACAAGCGTGAGTCACTGCACCTGGCCTCAGTTTCCTTGTTGATCAGTGAGCCCTAGACAGGATGAGGAGCCAGCTGTGCCTCAGGCAGGGCCTGCTCACC…	1	0	Y	N	26366	30	ENSG00000155506	ENSG00000170271	+	-	5	5	LARP1	154072655	154177354	coding	C5orf4	154178245	154210406	intron	+	-	154171393	154182952	+	-	N	N	1	N	Y
RMG-2	0.965215	47795	AAGATGGTCAAGGAGACATCACCTCTCGGGATAGTCCCCTGAAGTCTATATTTTGCTGACTTTCTTGAGGTCACCCTCATTCCATCAGTGCGGATGAGCGCCTCCTTGCAACCGGAGTAGGGGCACTGGTCTTTCCCCCAGCACATGCTGTTGCTGTTGTGAGACCAGGATGAGTACAGACAGGGCAAAGTCACCCGGTGACCCAAAACCTCCGTCACAACAGTCTCTGAAGTGACTGGTG|ATGAAGTTCATTTCTCCATCTATGCACCAGGTCCAATTTCTTCCCCAACATCTCTAGGGTACCTGGGAA	11	0	Y	N	370	0	ENSG00000145850	ENSG00000213285	-	-	5	5	TIMD4	156278944	156322844	coding	AC138031.2	180831570	180832035	upstream	-	+	156314345	156341508	+	-	N	N	1	N	N
RMG-2	0.506607	20209	ATGGGAATGACACCGTGACAGAGTCTTCAGATGGCCTTTGGAATAACAATCAAACTCAACTGTTCCTAGAACATAGTCTACTGACGGCCAATACCACTAAAGGAATCTATGCTGGAGTCTGTATTTCTGTCTTGGTGCTTCTTGCTCTTTTGGGTGTCATCATTGCCAAAAAGT|TTTATTTGATGCATGTTGATGGCACATGAGACTTAGATTATTTGCAATTTTATGATATTAACACTAGTCTTGCATTCATTTTTAAGAAATTTACTGTACCTCCACCTACTTCTAAACCATACTTTTGCATTTTGAGATGATCATTTGATTTTAAGATCTGCTGTTCTTTAAAAGTATAACATTGGTTTCTTTCCCAGGTACCCTAGAGATGTTGGGGAAGAAAT…	22	0	N	N	8600	0	ENSG00000113249	ENSG00000213285	+	+	5	5	HAVCR1	156389109	156418065	coding	AC138031.2	180831570	180832035	upstream	-	+	156392474	156341766	-	+	N	N	3	N	N
RMG-2	0.568239	20208	AACCCACCCTACGACACTGCAGGGAGCAATAAGGAGAGAACCCACCAGCTCACCATTGTACTCTTACACAACAGATGGGAATGACACCGTGACAGAGTCTTCAGATGGCCTTTGGAATAACAATCAAACTCAACTGTTCCTAGAACATAGTCTACTGACGGCCAATACCACTAAAGGAATCTATGCTGGAGTCTGTATTTCTGTCTTGGTGCTTCTTGCTCTTTTGGGTGTCATCATTGCCAAAA|TGTTTCTTTTATTCATAGCATCTGTTACAACATTAGTTGATTACTTGTTTTCTCTTTCTCCACCTCTAGATGCTAAGCTCCATGAAGACAGCAGGTCATGATAGTTCTAAAGGGTGGAACATCTCAGGTATGTGAGAGGGGAAGGAAAATAGC…	41	8	N	N	8600	0	ENSG00000113249	ENSG00000213285	+	+	5	5	HAVCR1	156389109	156418065	coding	AC138031.2	180831570	180832035	upstream	-	+	156396836	156362565	-	+	N	N	3	N	N
RMG-2	0.700906	32444	TCCAAGGAGCTGACCCTGAGGATCCATTCCAAGAACTTTCACGAGGACACCCTTAGCAGTACCAAGGCCAAGGGCCACAACCCCAGGAGTTCCATAGCTGTCAAACTTTTTAAGTTCTCCAGGGAAAAGAAAGCAGCTAAGACGTTGGGCATTGTGGTCGGTATGTTCATCTTGTGCTGGCTACCCTTCTTCATCGCTCTACCGCTTG|AGCTATTTACCAGCACACCAAAGGGTCTGGAAAAGGACTGGAAATAATCTTGGAAGAAACTCTTTCCTCAAAGGACTCTGGATCACTGAGAGGCCAAGCAGTGCTGCCTCTGGGACCTGGTGACAAAGCCTGATCCTGCATTGCGAAGAGGAGCATTCTGCTTGGAACAAGGCACTGTGGGACCTGAAGG…	3	1	Y	N	1029	0	ENSG00000170214	ENSG00000213285	+	-	5	5	ADRA1B	159276318	159332595	coding	AC138031.2	180831570	180832035	upstream	+	+	159277439	159345256	+	-	N	N	1	N	N
RMG-2	0.692006	12219	AGTTAACCCACCTGTGCTCAGAACCGGCTCTGTCCTCCGCTGGCTTGTGGGCTCTCTGTGCCTGGGGGTTCTCTGTAAAATGAGGTAATAGTTGTATCTATCTCATGGGATTAGTAGGTGGATTAAACCAGTTAA|TACAGATATTATCTGAAGCTTTAAAGCCTCCTGGAGTGAAAGCTAGTTCATAACCACGCTGTTTGGAGCGAAGAAAACTACCTGGAATTCTTGTTCTCCAAAGATATGGAATTATCCCAGCAACAGCCGTCCTTCACTGCTCTGTCCTGAGGACCCTCAGGTGTGGC	1	3	Y	N	8236	0	ENSG00000170089	ENSG00000213285	+	-	5	5	AC106795.3-1	177235202	177243873	intron	AC138031.2	180831570	180832035	upstream	+	+	177243199	177309911	+	-	N	N	2	N	N
RMG-2	0.734771	68154	ACTGGTGTTCTCAAACCCGGTATGGTGGTCACCTTTGCTCCAGTCAACGTTACAACGGAAGTAAAATCTGTCGAAATGCACCATGAAGCTTTGAGTGAAGCTCTTCCTGGGGACAATGTGGGCTTCAATGTCAAGAATGTGTCTGTCAAGGATGTTCGTCGTGGCAACGTTGCTGGTGACAGCAAAAATGACCCACCAA|TCACATGCCTATCATATAGTAAAACCCAGCCCATGGCCCCTAACAGGGGCCCTCTCAGCCCTCCTAATGACCTCCGGCCTAGCCATGTGATTTCACTTCCACTCCACAACCCTCCTCATACTAGGCCTACTAACCAACACACTAACCATATACCAATGATGGCGCGATGTAACACGAGAAAGCACATACCAAGGCCACC…	21	14	N	N	288490	0	ENSG00000156508	ENSG00000212678	+	-	6	1	EEF1A1	74282194	74288344	coding	RP5-857K21.11	559619	560165	intron	-	+	74284824	559631	-	-	Y	N	1	N	N
RMG-2	0.965092	64885	ATCACCATTGGGATGTTTCCAGCCGTGACTGTTGAGGTCAAGTCCAGCATCGCAGGCAGCAGCACCTGGGAACGTTACTTCATTCCTGTGTCCTGTTTCTTGACTTTCAATATCTTTGACTGGTTGGGCCGGAGCCTCACAGCTGTATTCATGTG|GATGCCTGAGGAAGTGCACCTTGGAGAGAAGGAGGTGGAGACTTTTGCCTTTCAGGCAGAAATTGCCCAACTCATGTCTCTTATCATCAATACCTTCTATTCCAACAAGGAGATTTTCCTTTGGGAGTTGATCTCTAATGCTTCTGATGCCTTGGACAAGATTCGCTATGAAAGCCTAACAGACCCTTC	2	1	N	Y	1440	0	ENSG00000112759	ENSG00000205940	+	-	6	4	SLC29A1	44295220	44309866	coding	AC006226.4	12944136	12949024	intron	+	+	44308143	12947204	+	-	Y	N	1	Y	N
RMG-2	0.949172	36276	TCAAGGGACGAACGCTGCTGGCTGGAGTTTGCTGGACACTTTCATTCCACCTCCTAACAAAGAGAATTCCTATTCCTTGAGGTCCCTTGGGGCAGCAGTTAAAGACTACACGATCCAGGAGCACCTAGGACCTGGGGCCACCTTCCTGCCCGCTTTATTGGATGGAGCACTGCCTCCCCAGTTTCTGGGACACCTTGGGGTGTGGCCTTG|AGACCTGTCGGCCATGGAGCCTAATGATAGTACCAGTACCGCTGTGGAGGAGCCTGACAGCTTGGAGGTGTTGGTGAAGACCTTGGACTCTCAAACTCGTACCTTTATTGTGGGGGCCCAGATGAATGTAAAAGAGTTTAAGGAGCACATTGCTGCCTCTGTCAGCATCCCATCTGAAAAACAACGGC…	9	1	Y	N	1276	14351	ENSG00000204439	ENSG00000204463	+	-	6	6	C6orf47	31734054	31736528	intron	BAT3	31714784	31728461	utr5p	-	-	31736077	31727532	-	+	N	N	1	N	Y
RMG-2	0.909517	18662	TGGTTTGCCACTTGCCTTTCTGTATTTTACTGCCTCAAGATTTCAGGCTTCACTCAGTCCTGTTTTCTTTGGTTGAAATTCAGGATCCCAAAGTTAATACCTTGGCTGCTTCTGGGAAGCGTTCTGGCCTCTGTGAGCATTGCATCTGTGTGTCGAGGTAGATTACGCTAAAAATGTGGAAGAGGATGCCCTCAGAAACACCACA|CATTTTGCCTGGGTCCTTTGGAAAAGCTGCTGATGGTGGGATCCACACTGGTCTCAGCTGTGGTGCACTGTGGTGTACATGGTGCATGATGGATGCTTGACCTGGTAAGTAAATATGGAACAAGATAATTCCTTCTCTGAAGTATCACTCCCACTTAGTCA	6	0	Y	N	0	0	ENSG00000203523	ENSG00000220691	+	-	7	7	AC013470.10-1	12497339	12498074	intron	AF027390.1	158716886	158718828	upstream	+	+	12497744	12500365	+	-	N	N	1	N	N
RMG-2	0.961548	29862	CCAGCAACCTTCTAACTACGGTCCAATGAAGAGTGGAAACTTTGGTGGTAGCAGGAACATGGGGGGACCATATGGTGGAGGAAACTATGGTCCAGGAGGCAGTGGAGGAAGTGGGGGTTATGGTGGGAGGAGCCGATACTGAGCTTCTTCCTATTTGCCATG|GGTATCTACTCCTTATCTTCTGTGACTTCCCAGGCCACGGAAAAGGTTCAGAAGTAGATTCTGGTGCAGTTGGCTGTAAGTGGTAAGTGTGGTTATGAAATACGTGTTGAAATGTAAGATCTCCATGGAAATCAGAATCACTTTGATCCAAGTGACAAAGCTTACTGGGTTCTGGGTAGTAGCCACCTACAGCACCTTCT	6	2	Y	N	32991	1117	ENSG00000122566	ENSG00000050344	+	+	7	7	HNRPA2B1	26196081	26206942	utr3p	NFE2L3	26158385	26192430	coding	-	+	26198641	26191425	-	+	N	N	2	N	Y
RMG-2	0.532449	60026	CCGCAGTGAATCCCAGAGACCAAGAGATGGCAGCTGGGTTCTTTACTGCTGGATCGCAGGGGTTGGGGCCATTTAAAGATATGGCCCTGGCCTTCCCTGAGGAGGAGTGGAGGCATGTGACCCCAGCCCAGATAGACTGCTTTGGGGAGTATGTGGAACCGCAGGACTGCAGGGTCTCTC|CAGAATGGCTTCCACAATGTCTTAAAAAGAAAACCCTAAAAAACAAAAATTATGGATGAAGGAAGATTGTTCAATGAAAAGTGGACAAATGACTTTTTCTTGTTGAGGCAAATAGCGAAGCACTCTGCTTAATTTCCACGGAATTTGTGCCAGTTTTCAAAGACTACAATTTGAAGAGGCATT	5	5	Y	N	985	1	ENSG00000197037	ENSG00000106258	+	-	7	7	ZNF498	99052507	99067966	coding	CYP3A5	99083759	99115555	intron	+	-	99059736	99104651	+	-	N	N	1	N	N
RMG-2	0.878917	64039	AAACAGAACATTGCCAAAGGGTGGCAAGACGTGACAGCAACATCTGCTTACAAGAAGACATCTGAAACCTTATCCCAGGCTGGACAGAAGGCCTCAGCTGCTTTTTCGTCTGTTGGCTCAGTCATCACCAAAAAGCTGGAAGATGTAAAAAACTCCCCAACTTTTAAATCATTTGAAGAAAAGGTCGAAAACTTAA|AGGGTTCTCCAAAAAATGTGGAATCCTTTGCATCTATGCTGAGACATTCTCCTCTTACACAGATGGGACCTGCAAAGGATAAACTGGTCATTGGACGGATCTTTCATATTGTGGAGAATGATCTGTACATAGATTTTGGTGGAAAGTTTC	3	3	Y	Y	8901	713	ENSG00000076554	ENSG00000147586	+	+	8	8	TPD52	81109662	81155565	coding	MRPS28	80993653	81105061	intron	-	-	81117410	81077970	-	+	N	N	1	Y	Y
RMG-2	0.975153	68202	CGGAACTGGGCCACACCACGTGCCCTCTTGGCCCAGCCTTCCTCCCAGAGAGGCGGCCTGACTTACCTGGATGGACTTGGGACAAAGGTTCCTCAGGACCTTGGACACCACCACCTGCTGAGCTTCCCGTCCCAGCCATGCAGTGGGGCCCCTGGGGTGCCCTCGGCAGCTTCGGTCCAGCCTGCATCTGCCCCTCGGCCTTCCGACGTGGGCGGTGGGCCCCAGCCCCACAGACCAGCCCAGCATT|CAGGTCCCAGGTGTGACACCTTCAGCAGGTCTCAGGGAAGATGGCAGCCCTAGGGGACATTCAGGAGTCCCCTTCTGTCCCGTCCCCTGTCAGTCTCTCATCACCAGGGACACCTGGAACCCAGCACCACGAGCCTCAGCTTCACCTCCAT…	6	4	Y	Y	1802	298	ENSG00000181638	ENSG00000221850	+	-	8	8	ZFP41	144400484	144416250	intron	GLI4	144420982	144430474	intron	+	+	144404885	144422905	+	-	N	N	2	N	Y
RMG-2	0.845207	38062	GTCCCCGGAACTGGGCCACACCACGTGCCCTCTTGGCCCAGCCTTCCTCCCAGAGAGGCGGCCTGACTTACCTGGATGGACTTGGGACAAAGGTTCCTCAGGACCTTGGACACCACCACCTGCTGAGCTTCCCGTCCCAGCCATGCAGTGGGGCCCCTGGGGTGCCCTCGGCAGCTTCGGTCCAGCCTGCATCTGCCCCTCGGCCTTCCGACGTGGGCGGTGGGCCCCAGCCCCACAGACCAGCCCAGCATTCAGGCT|CCCCTGGCTCCAGCCCTAAGGTGCTCTCCCAGCCGTCCGACCTGGATCTCCAAGACGTAGAGGAAGTGGAGATCGGCAGAGACACCTTCTGGCCCGACTCCGAGCCCAAGCCGGAGCAGGCTCCACGCTCTCCTGGCTCT…	3	4	Y	Y	1802	298	ENSG00000181638	ENSG00000221850	+	-	8	8	ZFP41	144400484	144416250	utr3p	GLI4	144420982	144430474	coding	+	+	144404885	144428249	+	-	N	N	2	N	Y
RMG-2	0.607733	54364	GGGAGCACATCAGAAATGACAATTGACGTTTCTCCATTTTCAAAGTGGGGGTTGTCTCTGCCTCCGGACACTGCAATTCCAAATCCTCTTTTGGAATCCTTTTGTAGGGTCACAGTGTACTGTTCCCATATCAGCTCTTCCATGCCTGGGGCCTGGCAACGTGGGCCGTGTACTGGTACAGCTCTGTGCTTCCTGGAGTACTTGCTCCTGGAGCTGCAGCCGGGGTGCCAATCCCACTCACAGGGAGATGACAGTAATGTGGTACTTCGCAC|CCCAGCCATCCTATGAACCACACTGTCTGGGTTGCTTCGTTGCTCACTTGCTGATTGGAATCCCAGGAGACAGAAACAGAGGTAGTCCAGCACATGGCCTGTTTGGAGAGCATGGTCCTCACTTTT…	2	0	N	N	9942	0	ENSG00000119139	ENSG00000223256	-	+	9	9	TJP2	70956382	71059938	utr5p	U6	140269866	140269969	upstream	+	+	70956388	70904798	-	+	N	N	4	N	N
RMG-2	0.742962	71177	TGGAGCGCCTGTCTACTAAAAGCAAATGGATCCGTGACCGGCTGCAACGGGCAAGTTGTCGGAGCCACTGCTGCATTATTATTAGCCCGTCTCCTGTAAGGGCTGCTAGCCCAGAACACGCTCCGAGGATTCCCGGCTGGAGGTGGCCCAGCCATGCCAGACGGGACCGTCTGGGGCGGTGGCTGCATGACTGAACCCTTGCACAAGTCGATGCTGCTTACAGAAGGAAGCAGGATATAGCTGTTCCTTAATTGGAG|CGCTTGGCCCCGCCCCTCGCCACCTGCCCGGCCAGGCGCGCCGGGGCCGTCCCAGTACGTCGCCCTGTTTACGCTGGCTCTTTCTCCCAGTCTTTTTTCGTTTTAAGATGTGAGAAGAGATGGGATTCTTCAATCAAGGCC…	5	1	Y	N	10574	21	ENSG00000148396	ENSG00000196366	-	-	9	9	SEC16A	138454370	138491962	utr5p	C9orf163	138497768	138500339	utr5p	-	+	138491957	138497783	+	-	N	N	1	N	Y
RMG-2	0.954429	69594	GGAACTGTTCTGCCGGAATTTGAAAAGTGCCTTACCATGCGGGATACTATGAAGTATGTCTATGGACACCATGGAATTCGAAAAGGACTCTATCGTGGTTTATCTCTTAATTACATTCGCTGTATTCCCTCTCAAGCAGTGGCTTTTACAACATACGAACTTATGAAGCAGTTTTTTCACCTCAACTAAAAAAAAATTAT|GATTGCCCAAAGTGCATCTTGCCAGGTTATCTTCCATTTGAAGACTGACATTTTATTTCTTTTTTGATCTTTATTGTTCCTCTCTTCCACCTCTCAGTGGGTATAGCTCTCTGGTCTGTAGAATGGGACAGTGGTCTGGTTTCCAGATTGATAAGTGAGGTATACCTCCTAGTTTTCAGTAATTACCTGTAGAAG	2	0	Y	Y	3064	3064	ENSG00000122912	ENSG00000122912	+	+	10	10	SLC25A16	69912104	69957613	utr3p	SLC25A16	69912104	69957613	downstream	-	-	69916907	69913351	-	+	N	N	1	Y	N
RMG-2	0.864679	59076	TTCATTGCACACTTGAGTTAAGCAGTAGTGTTTGGGAAGAAAAACAGAGGAGTTCTATTAAGACGGTTGAATTAATAAAAGGAAATTTACAAAGTGTTGGACTTACACTTCGTCTTGTCCAGTCAACTGATGGGTATGCTGGGCACGTCATCATTGAAACTGTGGCTCCAAACTCGCCTGCTGCAATTGCAGATCTTCAGCGGGGAGATCGACTTATCGCCATTGGA|GGTGGACTTCGAAGAAAAAAGCAGAGAGGGGCAAAAAGAATATCAATTATCCCAATAATTGTCATGAGCCATGGAAATCCAATTGCCTTTGCAATAGCACCACCAGCAGAAGGACCTTTCAGGAAACAGAGAATTAGATAAAGCTCTTCCAAATGTCTT	3	1	Y	N	2928	16	ENSG00000165650	ENSG00000165646	+	+	10	10	PDZD8	119032598	119124927	coding	SLC18A2	118990706	119027085	coding	-	+	119039688	119019945	-	+	N	N	2	N	Y
RMG-2	0.967947	67153	CATCCTGTGCAAAGAGTCCAAGGAGTTCTCAGACAGTTGCTGGGATTTTCGTCCTGCTCTTCGGCTCTTTAAGTCCACATCCTCATATGGATTCTCCTTGGGCAGATCTCCCACAATATCTTCATAGGCATTTTCTTCTAAAGTGCTTTTGGATCCAAACTTGGGTTGGTTCTCAGTACCATTCTCAGTGGGAGAAGAGGGGTACAGGGACTGGAGACTGGATGCATCCTCAAACTCAAAGGATTTTC|GCGGCCGGCGGACTGGCGGGTCTCCGACAGGTGCGCACACTCGGCGCAGGCTGTCGCTGAGCCCGGAATTCTGCACCGGGAGAAACTTTTCAGCCCGCAGAGCAACCGCAGGGCAGTGGACGGGGGCCGCGCGAGGACAAACAGCGGCGGC	3	1	N	Y	849	291	ENSG00000166444	ENSG00000130413	-	-	11	11	ST5	8671478	8817478	coding	STK33	8369994	8572351	utr5p	-	-	8704332	8572206	+	-	N	N	1	N	N
RMG-2	0.962109	44595	CGCCTACACCTTTGACTGCGATGAAGGCAAATTTTACTGCAAGCCTCACTTCATTCACTGTAAAACCAATAGCAAACAACGGAAGAGACGGGCAGAGTTGAAGCAACAAAGAGAGGAGGAGGCAACATGGCAAGAGCAGGAAGCCCCTCGGAGAGACACTCCCACCGAAAGTTCTTGCGCAGTGGCCGCCATTGGCACCCTGGAAGGCAGCCCCCCAG|ATGAGCCCACCTCCCCCAAGAGGCCGAAGAGCATCTCTGAGCCACAGCACAGTGATGCGGAAGGGGACGCTGCCTCTCCCCTGCCCTCCGAGTGGACCTCAGTGAGGATCAGCCCTGGGGAGGAAGCAGCTGGACAGGATGTGCTGGCTGTGCGTGTCCTGGTCACCAGCGAAGACAGCA…	1	17	Y	N	12628	0	ENSG00000133816	ENSG00000204236	+	-	11	11	MICAL2	12088714	12241903	coding	AP001999.4	134110677	134111114	upstream	+	+	12238020	12254109	+	-	N	N	1	N	N
RMG-2	0.784263	421	GGATCACGTAGCCATCTCCTATATACAGGGCCCAGTGCTCATAGCCAAGGCGGAAAATCTCAATCAGGTCTCCAGGTTTGGGCTCTTGGTGTGG|CTTAAGTGATGACATTACCTTGTGAAAGTCGTTTTCCTGGCCTCATCCTGGCTCAAAAACCTCCCCAACTGAGCACCTTGCAACCCCCACTCCTGCCTGCCAGAGAACAAACTCC	6	2	N	N	420	0	ENSG00000133321	ENSG00000204236	-	+	11	11	RARRES3	63060849	63070505	coding	AP001999.4	134110677	134111114	upstream	+	+	63063564	63053649	-	+	N	N	2	N	N
RMG-2	0.966714	63296	ACAGATCTGCTTTTCCACCTGGGGGCCGAGGAGATCAGTAGTTCTTCCGGAACTTCAGACAGATTCAGCCGAATACTCAAGCACATCTTGACCCAGAGGAGCTACTACCCACTCTACCCGCCCCAAGAAGACATGGCCATTGACTATGAGTCGTTCTATGTTTACGCACAGCTGCCTGTCACCCCAGATGTCCTCATCATCCCGTCAGAGCTGAGGTACTTCGTGA|AGCTCCTCAGCCCTGGACCGGGGACAAGTAACCCTCGGTGACAAGACCAAAGTGCACTGCTGCCCACACAGTTCCTACCTTTCTGGCTTCAATTCTTCAGAAGAGTTTGCCGTCCTTTGGGGAGAACGTGATTTTTGTTATCTCAGCCCACTGACTTCATTGATC	2	2	Y	Y	1200	319	ENSG00000014138	ENSG00000149798	+	-	11	11	POLA2	64786006	64821663	coding	CDC42EP2	64838907	64846475	intron	+	+	64820037	64844591	+	-	N	N	1	N	Y
RMG-2	0.953827	47248	ACCTGGCAAGATGGAAGATGATATAGATAAAATTAAACCCAGTGAATCTAATGTGACTATTCTTGGGCGATTTGATTACAGCCAGTGTGACATTTGGTACATGAGGTTTTCTATGGATTTCTGGCAAAAGATGCTTGCATTGGGCAATCAAGTTGGCAAACTTTATGTTTGGGATTTAGAAGTAGAAGATCCTCATAAAGCCAA|TCGTGACCACTGATGTGCCAGTCTGCTTCAGTCTCTACCAAGCCCAGAACTTCACCCTCTATCGGGTCCTGAGGAAAAGCAGCTTCCACGGTTTATTTCAAGCTGGATGAGGATCCAATTGATGCCATATCCCTGTTGTAGCCTTTTGTGGTGAGACAAGGCGCTCATCAGGACAGCAGATTCTTC	6	0	Y	N	926	0	ENSG00000074266	ENSG00000204236	+	-	11	11	EED	85633463	85667426	coding	AP001999.4	134110677	134111114	upstream	+	+	85666681	85672710	+	-	N	N	1	N	N
RMG-2	0.71455	466	GCGAGAAGGAGGGAGGGAGGGAAGGAGGGCGGGCGGCGGCGGCCGTGGTGGCCGGGGCTTCCCTCCCCAGGCGGGAGCCGCCTGTCCTGTATCTATGGCCGTGGGGAGCGAAGGACCAGGTAACGAAGGCGCTTCCGAAGCGGGATTGGACCAAACCAGAGGGACAGAGTCTTCTGGGTCTCTCTGCCTGAGGCCCTGGAGGGAGAGA|AGCGGGGGCTCAACCCCCAGACCTCCAGAAATGACGTCAGAATCATTTGCATCCCGCTGCCTCTACCTGCCTGGTCCAGCTGGGACCCTGCCTCGCCGGCCGCATGGCCAGAGGGTTGGGTGAGTGTGTATGGGGAAGAGGGGCTGGACTCTGGTATCCTTGGATGGGGGGCACTCCAGGCTCTCCAGCC…	2	0	Y	N	0	72	ENSG00000207924	ENSG00000198353	+	-	12	12	hsa-mir-196a-2	52671789	52671898	downstream	HOXC4	52696909	52736081	intron	+	+	52675065	52733209	+	-	N	N	1	N	N
RMG-2	0.862089	18593	GTCACTTCTAGCAGCAATTCCTCCTTGCCGCAGATTAGATACTCTTGGCTTGCCATCCTTATCAATTCCTCCCGATACCGTCAGACCCAGGGTAGTGCCTTCCTTCTTCATCAGCTCGACGACTGTGGAGCCCTTGAATTCCTCTGGGATGCTCTGTCTCCTCACAGCCAACGCTCCATCAGGCGGCTTTGTCTGGCTGGCGGATTTAGTGTAGGGACTCTCATCT|CTCTCCTGCTCCTCTGCCTGCAAGCAGATAGGGATATTCTTCTTCCAGCCGGGCATGGTGTCGCTCCCTGCGCTCGCTGTCGGGCTCGCTCTTTCTCGCTGGCTCTCTTTCTCCGGGGCTCTCCGCGCCTCCTCGCTCGTCCTCTAGGGCAGCCGCGCCGGGGCTGTTCAGC…	8	7	Y	N	538	266	ENSG00000155974	ENSG00000151963	-	-	12	12	GRIP1	65029066	65359020	coding	ZNF268	132268068	132289534	upstream	-	+	65358898	65749099	+	-	N	N	1	N	N
RMG-2	0.650224	47680	ACTGGTCAGTATCAGGAATGCCTACAGTTAGCAGATATGGTATCCTCTGAGCGCCACAAACTGTACCTGGTATTTTCTAAGGAAGAGCTAAGGAAGTTGCTGCAGAAGCTCAGAGAGTCCTCTCTAATGCTCCTAGACCAGGGACTTGACCCATTAGGG|AGGAAGGAGAAAGGAAGAACCTGACTTCTGTGTGAAGGACCTTACTGTCGATCAAGACTGTTACTCAAAGTTCTATCTCTTAGTCATTGCACCTGACCTGATCCAAAACATATATATATATTTGTATGCACCCCTAGAGACAGCTGTATATATATACGGTTTTGCCAGGTTG	1	2	Y	N	4330	1749	ENSG00000111581	ENSG00000175782	+	-	12	12	NUP107	67366998	67422739	coding	SLC35E3	67426203	67446120	upstream	+	+	67422491	67425472	+	-	N	N	1	N	Y
RMG-2	0.686388	63905	GAACACAGTAAGGCACAGTAGTATGTTCTTTTTTTGGAACAGGGTAGGCATTTTGTTTATTGTTTGCTTGCTTCTAGGTGTTTTCGCCATCAGGGTGTATTGGAGGCTGACACTTAATGGGTGTGTGTTGCGCCCAGAACTGCTCGGTGTCGGGGTTCTAAAAGAATGCGCTGGTGTTCTTGGCTTCAAGTTTCTGCTTTGGAGAAGCAGATTCAGGAA|GAATGCAGCTATATGTAAACCAAAGGAAGATTTTGACTTCATCTTATTCAGAGCTTTATAAGGAATTGTTCGTCATTTCAGAAGAGCACATCCTCCACAGGAGGCCACTCCTGGTATTTGAGTCGTGAATCACACCCGTGTCAGTCTGCATTTCTACTGGTCATTTCCATGAAGATTAT…	6	0	Y	N	2549	12	ENSG00000111696	ENSG00000136011	+	+	12	12	NT5DC3	102690219	102759064	utr3p	STAB2	102505181	102684635	downstream	-	+	102693397	102689237	-	+	N	N	1	N	Y
RMG-2	0.956603	54051	AGGGAGAGAGGGGTAAACTGAGGCAAAGCCTAGAAGAGCTGCAGCGACTCCACAGTCAGGTGACACTGCTGAGTGTGGAGATGACTGCCCTAAAAGAGGAGAGAGACCGACTCAGAGTCACTTCTGAGGACAAGGAGCCAAAGGAGCAGCTTCAGAAGGCCATCAGGGACCGCGACGAGGCCATTGCAAA|ATGAAAAGGCAGACTTGGCGGGGTTAAGTCACTTGTTTGGCATGTCACAGAAATCGACGAGCAGGAACTCAAGCCCAGATCTGTATGAATCCAAAGACTACACTCAAAGTCCCTGCTCATAGTAGGTGCTCAAAGAATATTTGCTGAATACAAAGTTTAAGGAAGACTTGGCGTTGGCCCGGGGCTCACAGCCGGAGGGCTTTGGAGA…	6	1	Y	N	1321	11863	ENSG00000135127	ENSG00000089154	+	-	12	12	CCDC64	118912031	119016682	coding	GCN1L1	119049399	119116896	intron	+	-	119003204	119116353	+	-	N	N	1	N	N
RMG-2	0.902148	57948	CAGCCCCGGCAGGATGGCGGCGGACACGCAGGTTTCCGAGACACTAAAGCGTTTTGCAGGGAAGGTGACAACAGCCAGTGTAAAGGAACGGAGAGAAATCCTCAGTGAACTTGGGAAGTGTGTTGCTGGAAA|AGGGCCAGCGACTAATGTGCAGGGCTCAAGGGCAGCTAGAGGATCCGCCTGCAGAGGCCGCCTAGCTCGAGCTTCACAACACCGACCGCACTAACCGAAGTGCGGCCAGAAAAAGGAACAGGTGGATCCCACTTGCAAAGTGCTCAGGCCACTGCTGCGACCAGCACTTCTTCTTTGGCTTCAGGTCTACCGAGCAATTAGTCACCTGTGCCGACA	6	0	Y	N	11863	1321	ENSG00000089154	ENSG00000135127	+	+	12	12	GCN1L1	119049399	119116896	coding	CCDC64	118912031	119016682	intron	-	+	119112486	119009767	-	+	N	N	1	N	N
RMG-2	0.600989	40253	AATAGCTGATGGTAAGCCTCATCACAGAGGCCTTATCAAGATGCGAACTCACATTATGTGGAAGTGGCAACTGATGAGCAAGCTCATAAAAAACTTCAGATTCTTTACTTCGCCGAGATCTGGCTGCATCTCGAGACTTTTCTTTTCGACGTTCAGAACTTATC|CTCAGTTTTACCTCTGTGAATCCTGTCAGATTCTCACTGTAAAGATCTGAGAAAAATCTGCTTTGCTTTTGCCAGGGAGAAGGGGTAAGTAACCATCGTGAAATACTCTCAGGGCTCTCTGTTCTTCTTAACAAGACCTGG	1	0	N	N	31635	0	ENSG00000100644	ENSG00000220689	-	+	14	14	HIF1A	61231992	61284729	coding	IGHV4-80	106352045	106352297	downstream	+	-	61256853	61227927	-	+	N	N	1	N	N
RMG-2	0.925725	33672	ATGTGCCTTATCCTCCCCCGCTATCCCCTGCTATAGAGGCAATCCAGAAAGAAAGAAACATCACAAGGGAAAGATTTCTGGTATTAAATTATAAAGACAAATTTGAGCCTGGCATTCTACAGCTGAGTCAGTGGTTTAAAGAAGGAAAGCTAAA|GGTTACATTGATTACCCACCTAGTACAACATCTTACGGGAAGAGCATAGTATTTCCTAGAGGAATATGAACATAACAGGAAGGTATCATTGGCTCTGAATTAAATTTGAACTTGTCCCCTGAATAGCTACAGGTTTTGGAAGCTGAATCAATGTTATCAGATGAGTTAGAATCCAAACCAGAGCTCCTGGTACAGTTTGTTCAGAATACGTCCATCCCATTGGGACAGGGGCTTG	1	3	Y	Y	324	4840	ENSG00000140043	ENSG00000119725	+	-	14	14	PTGR2	73388381	73421915	coding	ZNF410	73423327	73468733	utr5p	+	+	73417748	73428483	+	-	N	N	1	N	Y
RMG-2	0.864854	30932	AGTCAAGACCTCTGTGCCCCTGTCCCAGCCTTCTTGGCACACACAGCAGCCGGTCTGCTCCCTGGAGGCCAGCGGGGAGCCCAGCACAGTGGACATGAGCATGCCAGTGAGGGAGCACACCCTGCTGGAGGGGCTGAGCGCACCGGCCCCCATGTCCTCTGCGCCAGGGGAGGCTGTCCTGAGGAGTCCAGGAGGGTGTCCTGAGGAGTCCA|AGCTGATGTAGCTGAAAGCCATTGGCTGCTGCACGGGAGCAGCAGTTGTATAAGACCGACACCCAGGAAGCCCCACCTCTCCTCGACGCTTGTTTGAAATTTCTGCCAAGGAGTGTCCATGACAGTGGGTAGCAGGGGCCTCCTCCGCCCCTGCCCAGCGCATAGGGGGAGTCCAGCAGGTTTTGC…	1	0	N	N	10908	1046	ENSG00000206190	ENSG00000185596	+	+	15	15	ATP10A	23474952	23661412	coding	FAM39B	100319118	100334282	upstream	-	+	23475841	23469654	-	+	N	N	1	N	N
RMG-2	0.96215	38288	ACTCTGCGCTTTGAGCTACTGGGCTGTGAGCTGAACGGATGCGCCAATCCCCTGGGCCTGAAGAATAACAGCATCCCTGACAAGCAGATCACGGCCTCCAGCAGCTACAAGACCTGGGGCTTGCATCTCTTCAGCTGGAACCCCTCCTATGCACGGCTGGACAAGCAGGGCAACTTCAACGCCTGGGTTGCGGGGAGCTACGGTAACGATCAGTGGCTGCAG|TTTGCCCTGGGGCCCCAGCCTGGCCCGGGTCACCCTGGCATGAGGAGATGGGCCTGTTGCTCCTGGTCCCGTTGCTCCTGCTGCCCGGCTCCTACGGACTGCCCTTCTACAACGGCTTCTACTACTCCAACAGCGCCAACGACCAGAACCTAGGCAACGGTCATGGCAAAGACCTC…	3	1	Y	Y	45899	4562	ENSG00000140545	ENSG00000140511	+	-	15	15	MFGE8	87242920	87257614	coding	HAPLN3	87221523	87239774	utr5p	-	-	87245786	87231580	-	+	N	N	1	N	Y
RMG-2	0.965779	25302	GCCATGGTTGCCACCTTCTTTGACATTTACGAAGATGGAATCTTGGACATTGTAGTGCTAAGTAAAGGATATACAAAGAATGATTTTGCCATTCATACACTAAAAAATAACTTTGAAGCAGATGCTTATTTTGTTAAAGTTATTGTTCTTAGTGGTCTGTGTTCTAATGACTGTCCTCGTAAGATAACA|GATAGCCACTGAGCAAGCCTGTAAGGCTATTGGTCTGCCCATTCTGGTTTCTTCACCAATGAGAAAACTGGGACCTGGGGAGTTTGCAGAAGCCATCCAAGGGCACCTGCTTCTCACAGCACAGCAGCTTCCTGCAGCCCTCCCTCCTGTCTTGTTTCTCCCTTAATTGAGAGGAGAGGCCAGAACCAGATGCAGGCAGTTCCAACAGT…	1	0	N	N	3866	116	ENSG00000129636	ENSG00000213753	+	+	16	19	ITFG1	45746815	46052519	coding	AC016629.7-3	63778624	63802660	upstream	-	+	45829377	33649527	-	+	Y	N	3	N	N
RMG-2	0.974451	67901	ATTTACGAAGATGGAATCTTGGACATTGTAGTGCTAAGTAAAGGATATACAAAGAATGATTTTGCCATTCATACACTAAAAAATAACTTTGAAGCAGATGCTTATTTTGTTAAAGTTATTGTTCTTAGTGGTCTGTGTTCTAATGACTGTCCTCGTAAGATAACA|CAAATCACCAGCTTTCTCTGAAACACACACACCCCTCTGCCTGCCTGTTCCTGATTTAATCATCAGAGTGTGCTGCCCGGGACCAACCTGAGGGGTCGAATGTCATCACAGCTCTGACCCGCCCTTGTTATAGGCAGCACGCCCGTCTTCTTCCAGTGACACCATTTGCAT	5	1	N	N	3866	116	ENSG00000129636	ENSG00000213753	+	+	16	19	ITFG1	45746815	46052519	coding	AC016629.7-3	63778624	63802660	upstream	-	+	45829377	33675770	-	+	Y	N	3	N	N
RMG-2	0.96797	61514	CATTTACGAAGATGGAATCTTGGACATTGTAGTGCTAAGTAAAGGATATACAAAGAATGATTTTGCCATTCATACACTAAAAAATAACTTTGAAGCAGATGCTTATTTTGTTAAAGTTATTGTTCTTAGTGGTCTGTGTTCTAATGACTGTCCTCGTAAGATAACA|ATATTCATCCATCTAAGACTTATTGAGCACCTACTGTGTGCCAGGCACTGCTCTGGGAACTGCAGCCACGTGAACAAAGCCATGTAAATAAAGCTGGGACAGAACACAGTTCAGCTTTGCCTTCTACTGACAGGTGGCAAGTCCTCAGGTGTGTAATATCATTTTCACTGGCCAACAGTTACATTTTTAATAGCACTTAGGAATTTAATATGCTTCTAAGTGAAG	8	0	N	N	3866	116	ENSG00000129636	ENSG00000213753	+	+	16	19	ITFG1	45746815	46052519	coding	AC016629.7-3	63778624	63802660	upstream	-	+	45829377	33831178	-	+	Y	N	3	N	N
RMG-2	0.63168	9333	CAGCCACCGTCACCGTGGATGTGCTGGATGTGAATGAAGCCCCCATCTTTGTGCCTCCTGAAAAGAGAGTGGAAGTGTCCGAGGACTTTGGCGTGGGCCAGGAAATCACATCCTACACTGCCCAGGAGCCAGACACATTTATGGAACAGAAAATAACATATCGGATTTGGAGAGACACTGCCAACTGGCTGGAGATTAATCCGGACACTGGTGC|CCTCTCTGAGCCTCAGTTTGCTTTTATGTTAAATGGACATCTTCCCTCCTCTGGATGCCATCATTTGGGTCTCTCCAACAATCCCCGGGACTCTGGCCTAGAGAGCTGATGGGAGGGTAGTGGGACAGCTTTGGGCGTTGTCATCCAGCTGGGCATCTGATACAAGCAGGTGTGGTTTACGTAG…	1	1	N	N	31946	116	ENSG00000039068	ENSG00000213753	+	+	16	19	CDH1	67328696	67426943	coding	AC016629.7-3	63778624	63802660	upstream	+	+	67410740	15753944	+	+	Y	N	3	N	N
RMG-2	0.946913	68039	ACCTTCACTCACTGGAAGTGGCGGGACAGCGTAGTCTGGCTCAAAAGCACAGTCGCTTTCTGTGGAGATGCCACCTTGCCCAGAGCGGCTTTGGCGAGAGTCTACACTTGACTGTCTTCGATCCGGTGGTTCCTCGCTCCCTCCATCACTTGACCTGTTTTTACGACTTGATTTCCCACCAGTAAGCAGCATCTTGAGACTATTCCGAAACATGGTTATACTCTTCTACTGCAAAA|CTGCCGCTCTGAGGGGCTCTCTGCACCTCCGGGTCAAGCCCCAGTCCCCGGGGTCTCCTGTGAGGACCGCGCCGCCCGCCGGCGCCGCCCGCGATTCCCGGAGCACCTCGCAGTCCTCCAACGCCCCGCGGCGAGTCTGCACCCCGGAACGGCGCGGCGGGG…	22	0	N	N	10519	82	ENSG00000170921	ENSG00000176845	-	+	17	17	TANC2	58440630	58858799	utr5p	METRNL	78630856	78646005	upstream	+	+	58440630	58397842	-	+	N	N	1	N	N
RMG-2	0.96371	60550	CAGCAGGGCCCCCATTCGGTTCCGCACGATGCAACGGTAAAAGCCAGCGTGGGTGCGGTCCAGGCTGGTGATCATGTATCTGTATTCCAGGGAGAACTTGGTCAGCTCCCTGTTGTTGTGGAGCCACTTGAACTCCAGTGGCCAGCTGCCCTCGGCCATGCATGTAAGCACCAGGCGGTTTCCTTCCAAGTGCACCTGTGTCCGCACAGGCTCTGTCTTGAAATACGGGGACACATCAT|CTTGGGCTCTGGCCGCGCGGATCTGATGCAGAGCTAGCAGTGTCCAGATCAAAAGCCCCCACATGGTGACCAGCCTGGAGAGGGGTCCTCGGGGTCTCCCTTCCCTCCGCCCTGTTTTATAATCCTGGTGGGGTCCGATACCCCGTGGCTTAGTCCCAG…	3	1	Y	N	840	82	ENSG00000069188	ENSG00000176845	-	-	17	17	SDK2	68842118	69015332	coding	METRNL	78630856	78646005	upstream	-	+	69015331	69151759	+	-	N	N	1	N	N
RMG-2	0.958394	13571	TTTCCTCATCTCCCCACCACTGGCCGGGTTGCTCCTGGACGCCACCAACAACTTTAGCTATGTTTTCTACATGTCCAGCTTCTTCCTCATCTCAGCTGCCCTCTTCATGGGTGGCAGCTTCTACGCCCTGCAGAAGAAGGAGCAAGGCAAGCAGGCTGTCGCGGCGGATGCCCTGGAGCGGGATCTTTTCTTGGAAGCCAAAGACGGTCCTGGGAAGCAACGGTCCCCTGAGATCAT|ATTTTGCAGTAATTTGCATCTGGACATGGGATACGGGAGGCCAGGCTGCTCCTCGCAGTACACCCACCCACGCCTGCACCTGCCTCAGCGAAGCCGCTCGCCGCTGGTTCCAGCACAGGCTAAAGAGCTTCGGCATCCAGAAAACCAGAAGCGCGCCGCGC…	13	0	Y	N	6391	1120	ENSG00000170190	ENSG00000125449	+	-	17	17	SLC16A5	70595650	70613841	coding	ARMC7	70617677	70637955	upstream	+	+	70611870	70617425	+	-	N	N	1	N	Y
RMG-2	0.517944	70351	GGACCTGTCCCGTAGAGCATGGCCAGCAGGATGGAGGAGATCCAGGCTGTGTCGCTGTAGCCGATCCCAAACTCCTGTATGAGCTCCTTGAAGAAGACACTGACGGCCTTGGGGAAGGCGTAGGAGAAGCCAGTGATGACGAAACAGCCGAAGAGCACGGCCCAGCCCCAGCCGCCGTCAGGGGCCTTGACGCCTGTGGGGCCCTCGTCCACCACGGCCCCTCCCATGGCCAGGAGGGTTGGTTCCGCCTCACC|AGGGTTACCCAGAGCTTGTCATTGCTGGGACTGCAGCTACCCTACGTCTCAACCTGGAGCATCCCAGGTCGAGGAGCAGAGGTCACCACCTGCCAGCCCCTGCTGTGGCCTCGTGCCCAGCCCCAACCTGGCACATGGAGGCAC…	4	0	Y	N	2054	1189	ENSG00000141526	ENSG00000176155	-	+	17	17	SLC16A3	77779582	77790658	utr5p	CCDC57	77652635	77763978	upstream	+	-	77780271	77769348	-	+	N	N	1	N	Y
RMG-2	0.95399	4700	TGAGGCATTGGTGATAGACCGGACGATGTCAGGGTGGCATAAAACGATGAAGGGGAAGATGGGACCCAGCCATATCCTAAAGCCCTGGGGATAGGTGGCTGACATCTGGGTCAAGTTCTTCAAGCCTTCCTCTGTAGCAATGAT|GTTATTTTCTGTTCCATAAATGTGTCTGGCTCCTGGGCAGTGTAGGATGTGATTTCCTGGCCCACGCCAAAGTCCTCGGACACTTCCACTCTCTTTTCAGGAGGCACAAAGATGGGGGCTTCATTCACATCCAGCACATCCACGGTGACGGTGGCTGTGGAGG	6	2	N	N	116	31946	ENSG00000213753	ENSG00000039068	+	+	19	16	AC016629.7-3	63778624	63802660	upstream	CDH1	67328696	67426943	coding	+	+	15748352	67407163	+	+	Y	N	3	N	N
RMG-2	0.913565	4701	ATGTGCCAGGTACACTACATAAAGACCACCTACTGTGTGCCAGGTATGCCACATAAAGTGTGCCTACTATGTGTTAGGTACTCCACGTAAAGTACACCTACTGTGTGCCAGGTGCTCTACATAAAGTGCACCTACTGTGTGTCAGGTGCTCTACGTAAACCACACCTGCTTGTATCAGATGCCCAGCTGGATGACAACGCCCAAAGCTGTCCC|ACTACAAGAGCTCAAAGAGAGGCAGCACATCAGACCAAGAACGGCTGTCTGTGAAGGGAAGGGAACAGGTGAAAGGAGCACAGATAAAGGGAATAAAAAATAAATTAAGAGAATGGTCTTGTACAGACAAATGACAAAATGCCATGAAGTACATATTATTGATTTACATATAAAATGATATAAAA…	6	5	N	N	116	31946	ENSG00000213753	ENSG00000039068	+	+	19	16	AC016629.7-3	63778624	63802660	upstream	CDH1	67328696	67426943	intron	+	+	15753823	67407390	+	+	Y	N	3	N	N
RMG-2	0.906165	71359	ATAGTGGACCAAGGCTGTAGAAGGAGGCTAGGAACTCCCTGGCCATTGTGAAGTCACTCACAAAACTCGAGGATCAGCCTAGGCAATGGAATGAAACTTGATCCACTGTGCTTCCAGGAGTACAATTCAGTTCGTGTCATCAAATGGCTTGTCATAGGTTGTAGGGTCGAAGGTCAAATATCCACATGAG|CTGGGCCGAACCATTCACCGGAGCGCGCAGCGGGTGGAGTGTGGCTCGGAGGACCGCGGCGGGTCAAGCACCTTTCTCCCCCATATCTGAAAGCATGCCCTTTGTCCACGTCGTTTACGCTCATTAAAACTTCCAGAAT	1	0	Y	N	0	10341	ENSG00000177558	ENSG00000105699	+	-	19	19	FAM187B	40407546	40411472	upstream	LSR	40431399	40450705	utr5p	-	+	40415934	40431485	+	-	N	N	1	N	Y
RMG-2	0.707108	46208	ACAAGAGCCTGAAGTGCCAGGGTAAAAGGCAGGGAGTGATGATCTCTCTCCTGGAGTCGTCTGAGCTGCAGCCACTGGGAGCAAAAGCAGGAAGAGGATGTGACCCAGATGGATCATGGTGGACTGGGGTCTGGCAGGGGTCTGGCAGAGGACTGTGGTCCAGAGAAGTCCAGAGGAA|CTGTAGTGTCAGCTACTCGGGAGGCTGAGGCAGGAGAATCGCTTTAATTCAGGAGGCGGAGTTTGCAGAGATCGCACCATTGCACTCCAGCCTGGGCGACAGAGACTCCTTCTCAAAAACAACAA	2	0	Y	N	11	721	ENSG00000126264	ENSG00000167604	-	+	19	19	HCST	41085222	41087015	utr5p	NFKBID	41070983	41085025	intron	+	-	41085275	41083717	-	+	N	N	1	N	Y
RMG-2	0.554655	18372	TCAAAAGCTGCAGGAAATAAGAGTCTGGTACCCTGAGAAGCATGGGGCAGTAGAAAGAGCATGTGGGCTTTAGAGTTCAAACGAAGTCAGGCTCAAACATAGTTCTGTGATAAGCCCTGAGCAAGTTACCCGGGTCTTCCATTTCCCCCTTCTGGAGAAGTCCTTTGGAGGATGAGTCCTTCTGGAGGATGAGTCCTTCTGGAGGATGAAGTCCTTC|CTAGTTCTCAGGAATTGGAACTGGAAATCCACTGGAATTGATTTCTTGAATAACAGAGCTCGTTGTGTCTTAGAGCTTGACCATGAAGGAGCTTCCGCTGGAAAGACCTGAGGATGTGATTTCTAA	9	0	Y	N	8819	6601	ENSG00000088766	ENSG00000125872	+	-	20	20	CRLS1	5934893	5968695	intron	LRRN4	5969425	5982676	downstream	+	-	5965393	5969165	+	-	N	N	1	N	Y
RMG-2	0.603665	68380	CTCCCCAGCACTTGCTTCTGTCGCCACACACATCTTTCAAGATACTCCACATCTACAGGTCCTTCTGTTCCAGAACTGCAACTTGAGTTCCTTCCCTCCTTGGACCCTGGATTCCTCCCAGGTCCTATCGATCAACCTCTTTGGCAACCCCCTCACTTGCAGTTGTGACTTGTCTTGGCTCCTCACGGATGCAAAGAGAACTGTCCTAAG|CAGAAGGACTTCATCCTCCAGAAGGACTCATCCTCCAGAAGGACTCATCCTCCAAAGGACTTCTCCAGAAGGGGGAAATGGAAGACCCGGGTAACTTGCTCAGGGCTTATCACAGAACTATGTTTGAGCCTGACTTCGTTTGAACTCTAAAGCCCACATGCTCTTTCTACTGCCCCATGCTTCTCAGG…	4	0	Y	N	6601	8819	ENSG00000125872	ENSG00000088766	+	+	20	20	LRRN4	5969425	5982676	coding	CRLS1	5934893	5968695	intron	-	+	5973192	5965395	-	+	N	N	1	N	Y
RMG-2	0.526989	68381	CCACATCTACAGGTCCTTCTGTTCCAGAACTGCAACTTGAGTTCCTTCCCTCCTTGGACCCTGGATTCCTCCCAGGTCCTATCGATCAACCTCTTTGGCAACCCCCTCACTTGCAGTTGTGACTTGTCTTGGCTCCTCACGGATGCAAAGAGAACTGTCCTAAG|CAGAAGGACTTCATCCTCCAGAAGGACTCATCCTCCAGAAGGACTCATCCTCCAAAGGACTTCTCCAGAAGGGGGAAATGGAAGACCCGGGTAACTTGCTCAGGGCTTATCACAGAACTATGTTTGAG	4	0	Y	N	6601	8819	ENSG00000125872	ENSG00000088766	+	+	20	20	LRRN4	5969425	5982676	coding	CRLS1	5934893	5968695	intron	-	+	5973192	5965395	-	+	N	N	1	N	Y
RMG-2	0.991303	36020	GTGGTCGGGGCTCGGGACCGGCTGCCATCTTAGTCTAGGGACTGAGGAGTCGCCGCCGCCCCGAGTCCCGGTACCATGCATTTCACGGTGGCCTTGTGGAGACAACGCCTTAACCCAAGGAAGTGACTCAAACTGTGAGAACTTCAG|GCCTCCTGGGATGGATGTCACCCGCTTACTCCTGGCCACCCTGCTGGTCTTCCTCTGCTTCTTCACTGCCAACAGCCACCTGCCACCTGAGGAGAAGCTCCGAGATGACAGGAGCCTGAGAAGCAACTCCTCTGTGAACCTACTGGATGTCCCTTCTGTCTCTATTGTGGCGCTGAACAAGAAATCCAAACAGATCGGCAGAAAAGCAGCAGAAAAGAAAAGATCTTCTAAGAAGGAGGCT	39	1	N	Y	8896	366	ENSG00000078747	ENSG00000101440	+	-	20	20	ITCH	32414745	32562858	utr5p	ASIP	32311832	32320809	utr5p	+	+	32420937	32311832	+	-	N	N	2	N	N
RMG-2	0.940814	23231	GGCTGCTCTGGGAGATGCGGGCCCGGGACCTGGGGGCCCCGCAGGCAGCAGCTGAGGCTGAGTTGGCTGCAGCACAGAGATTGCTGGCCCGGGTGCAGGAGCAGCTGAGCAGCCTCTGGGAGGAGAACCAGGCACTGGCCACACAAACCCGCGACCGGCTGGCCCAGCACGAGGCCGGCCTCATGGACCTGCGAGAGGCTTTGAACCGGGCAGTGGACGCCACACGGGAGGCCCAGGAGCTCAACAGCCGCAACCAGGAGCGCCTGGAGGAAGCCCTG|TCCTCGTCCCGCCGCGCCGGCCTCTGCTGCACCAACTGCCACACGACCAACACCACGCTGTGGCGGCGGAACTCGGAGGGGGAGCCCGTGTGCAATGCCTGCGGCCTCTACATGAAGCTG…	97	9	N	Y	92924	2013	ENSG00000130702	ENSG00000130700	+	-	20	20	LAMA5	60317516	60375763	coding	GATA5	60471948	60484421	coding	-	-	60326905	60475002	-	+	N	N	1	Y	N
RMG-2	0.938918	23230	GGAGAACCAGGCACTGGCCACACAAACCCGCGACCGGCTGGCCCAGCACGAGGCCGGCCTCATGGACCTGCGAGAGGCTTTGAACCGGGCAGTGGACGCCACACGGGAGGCCCAGGAGCTCAACAGCCGCAACCAGGAGCGCCTGGAGGAAGCCCTG|TCCTCGTCCCGCCGCGCCGGCCTCTGCTGCACCAACTGCCACACGACCAACACCACGCTGTGGCGGCGGAACTCGGAGGGGGAGCCCGTGTGCAATGCCTGCGGCCTCTACATGAAGCTGCACGGGGTGCCGCGGCCTCTGGCTATGAAGAAGGAAAGCATCCAGACACGGAAGCGGAAGCCAAAGACCATCGCCAAGGCCAGGGGCTCCTCAGGATCCACAAGGAATGCCTCGGCCTCCC…	97	9	N	Y	92924	2013	ENSG00000130702	ENSG00000130700	+	-	20	20	LAMA5	60317516	60375763	coding	GATA5	60471948	60484421	coding	-	-	60326905	60475002	-	+	N	N	1	Y	N
RMG-2	0.728627	51689	TTAAGGACAGTGCCGTGAGGAGCAGCATATTCAGGCTGTATAGCCGGCTCTGTGGGGCTGAGGGGCTGGCAGGGCCTGTGCAGGAGGTGGCCTGCCTGTTCAATACGGTCATGCTGCAGCTGGTGGCTGCCCAGGGCCGGGCAGGGAGCCCCTTCCACCCGGCCATGGAAGCCCTCTCCCTGTCTTCTCTGAGTGAGAAGGATGAAGCCACACAAG|ACCTTCTTCGGTGACGACCGCCTTCCCTGTGGCCCTAGATGAGCACAAGGGCAGTCTGTGTGTGGGATCCCTTCCCATTCACGCTCCACCCTGCTCTTGACCATGGTGAACTTGTATGGATTACATCAATATGCTACGTGCCCTGTGGATTCTGGCTGGATATGGGCAATGGCGAGTTCCAG…	1	0	Y	N	6968	868	ENSG00000142207	ENSG00000159055	+	+	21	21	URB1	32605200	32687206	coding	C21orf45	32562403	32573247	upstream	-	-	32610648	32578337	-	+	N	N	1	N	Y
RMG-2	0.972069	13935	GTCCGGCTCGCGCTGCCAAGCGCCCCAAGTTGCCGCCGCGCCCCGCAGCGGGGACGCGAAGCCGGCGCGGGGCGGGTGTATTTACCTGCCGCCAAGACCTTCATTATGGGCTGCACTTCAGAGGGCCTTGGAGGAAACCTCAGATGCCGGCAGTTTTCAGAGGTTCATGCTCAAATGGGGAATTTGCCTGATTTATATACTGGAGC|CGTGGTCTGTGCCTGCACACGCCGCTCCGGATCTGGAAGGTTTGCCAGGTCTTCAGTGGGACACCATCGTCTTCCGGGCCAGGCCCCCTCTGCTTCCCTCTCCTGCTGGATCTTCTCTGGAGTCGGCTCCTCACCCCGCCCCCAACTTGACTTCCCGTCCAGAGCTGGGTGGCCCTGACGCTACCCCCACTT…	261	0	Y	N	10302	6	ENSG00000128342	ENSG00000099985	+	-	22	22	LIF	28966441	28972748	upstream	OSM	28988821	28992840	downstream	-	-	28972786	28983315	+	-	N	N	1	N	Y
RMG-2	0.839193	53093	GCCTGACTGCGTGTCTGCCCATGCAGGGGAACACGGTGCTCGGGGCTTAAGCCCCCAACCCATCACTCCCTGCGCAGCCTCGGCGTTTGCACAGTCCCTGCCTGAGGCCTGAGCCATTCCCCAAAGGCTTCCTGGGCCAGCTGCCCCGCTGACCTCCGTTCTGCCTCTGGTGGGGTTGCCTTCCCTGGC|CAGGTGGACATGAAGCACAGAGAGGTGAAGTGCCTTGCCCAGTGTCACACAGCTGGGCAGTGCGGAACCAGAATTCCAAAAGAAGGTTAGGAGTCCCCACAGGAGCCTGGGGAGTTTCCTTGGGCAAAGAGACAATTTAGCTGAACCCTGAGGGATGGGAGATTTTGCAAGATCCCTTGCAAT	4	0	N	N	1076	635	ENSG00000182482	ENSG00000184319	+	+	22	22	RP1-130H16.13	29011106	29015616	utr3p	AC002055.2	49542380	49584800	upstream	-	+	29011216	29005856	-	+	N	N	1	N	N
RMG-2	0.906745	71474	CACTACTGCCACCTGTACCTCCAAAATTCTGGAACATCTGGGCCTGACGAGGGCTGAACTCTTCTAGCCGGGATGAGCCGTGTACCTCCTGTGGGTAGCTTTGCTGGTTTCCGTGGTAACTGCTTTGCTCCCGAAAGGACTGCATACTGTTCAGCAGCACAGCAGCAGGCCAACAGCCCT|CCAGTCAAAAGCACAGCCTAAGGCCTTCACACACCATAAAATCAGTGAAACTAATTGCGGTTCTTCAGCATCTGCGGAGCACTGGCTACCAGTAAGGAGAAAGTTGGGGATGCAGATAATCAGTGCACCCTGAGGTGACAGTTAATTCCACTAGCATACCATTTCACAGGAGATGTTATGGCATTCTACTTCATCCCCCTACTCTGAGAATGCTGAAA…	10	0	Y	N	9112	68	ENSG00000100207	ENSG00000182057	-	-	22	22	TCF20	40885963	40941389	utr5p	Z83851.17	40995703	41000811	upstream	-	+	40941290	40994262	+	-	N	N	2	N	Y
RMG-2	0.632929	71473	CGCTGCCGCAGCAGCTGCTGCTCCTCGTCGTCCACCACCACTGCCACTGCCACTGCTGCCACTACTGCCACCTGTACCTCCAAAATTCTGGAACATCTGGGCCTGACGAGGGCTGAACTCTTCTAGCCGGGATGAGCCGTGTACCTCCTGTGGGTAGCTTTGCTGGTTTCCGTGGTAACTGCTTTGCTCCCGAAAGGACTGCATACTGTTCAGCAGCACAGCAGCAGGCCAACAGCCCT|CCTGCAGGAGCCCCCCGCCCAGTCCCTCGGCCTCCGCCGGGGGCGGGCGGGGAGGGAGCGGTGGCGACGGCGGGCGGCGCTGCGCGGGGTGGGGGTGGGGGTGGCTCCGCCGCCTCCAGCTCG	24	3	Y	N	9112	68	ENSG00000100207	ENSG00000182057	-	-	22	22	TCF20	40885963	40941389	utr5p	Z83851.17	40995703	41000811	intron	-	+	40941290	40996288	+	-	N	N	2	N	Y
RMG-2	0.602396	65601	TCATCCACAGCCAGGTGGTTCAGCTCTTTCTCGCTGCGGAAGAAGTCCAGCTTGCGGGGCCTCAGGCTGGCACCTGCGCCCAGCAGGCCCAGCAGGGTCAGGGCCCAGAGCTGCAGTGCCATTGCCCCCCGCACCCCCTCACCGAGGCTCCAGTGGTCCAGCTCAGTTTCTGCTCCAGGCCAGCATCGAGATTCTCT|AGCTGGGCAGCGCAATGAACCTACCGATGTCTCCGTGCTTCCTGAGGACCTCCTGTGGGAGGGGTGGGCACCGCCAGGCGCTCGGGGCACACGAGGCCGATGGCTACAGCAGGAACCACCAACTCATCAGGACAGGACATGCGGTCAGACAGCAGGCGGCCACGGAGGGACTCTCGTGGGATTCTGGGGCTCAGTCACTTG…	14	0	Y	N	78346	635	ENSG00000196576	ENSG00000184319	-	-	22	22	PLXNB2	49055535	49075336	utr5p	AC002055.2	49542380	49584800	upstream	-	+	49075336	49081879	+	-	N	N	2	N	N
RMG-2	0.957362	24255	CTCTATTGATCCCCACCTCCAAATATCTCATCAACAACCGACTAATCACCACCCAACAATGACTAATCAAACTAACCTCAAAACAAATGATAGCCATACACAACACTAAAGGACGAACCTGATCTCTTATACTAGTATCCTTAATCATTTTTATTGCCACAACTAACCTCCTCGGACTCCTGCCTCACTCATTTACACCAACCACCCAACTATCTATAAAC|ATACCCATGGCCAACCTCCTACTCCTCATTGTACCCATTCTAATCGCAATGGCATTCCTAATGCTTACCGAACGAAAAATTCTAGGCTATATACAACTACGCAAAGGCCCCAACGTTGTAGGCCCCTACGGGCTACTACAACCCTTCGCTGACGCCATAAAACTCTTCACCAAAGAG…	12	16	N	N	209330	227962	ENSG00000198744	ENSG00000198888	+	-	MT	MT	MT-CO3	8367	9988	coding	MT-ND1	3308	4264	coding	+	+	8830	3308	+	-	N	N	3	Y	N
RMG-1	0.509407	95427	GCATAAACAACATAAGCTTCTGACTCTTACCCCCCTCTCTCCTACTCCTGCTTGCATCTGCTATAGTGGAGGCCGGCGCAGGAACAGGTTGAACAGTCTACCCTCCCTTGGCAGGGAACTACTCCCACCCTGGAGCCTCCGTAGACCTAACCATCTTCTCCTTACACCTAGCAGGTATCTCCTCTATCTTAGGAGCCATCAATTTCATCACAACAATTATTAATATAAAACCCCCTGCCATAACCCAATACCAAACGCCCCTTTTCGTCTGATCCGTCCTAATCACAGCAGTCTTACTTCTCCTATCTCTCC|CAGCCGCGGTAATTCCAGCTCCAATAGCGTATATTAAAGTTGCTGCAGTTAAAAAGCTCCTAGTTGGATCTTGGGAGCGGGCGGGC…	14	3	N	N	0	0	ENSG00000212875	ENSG00000200002	+	-	1	16	RP5-857K21.6	556317	557859	intron	SSU_rRNA_5	33870018	33870652	intron	+	+	556914	33870617	+	-	Y	N	1	N	N
RMG-1	0.924639	75163	GCTGAGTAAACAGGGCTTACTTTGTTTAGCCCAGTGTCACAGGCCCGGTTAGTAAGTGGTATTAACAAGTCCAAGATTTTTGTATGGCCCATTTGTGCAGCTGCATGAATAGGTAACTGCCAACTGTCCTCATTACAGTAAAGATCAGGATCTGCCCCACTGGAGAGCAAAAGCTCCACACATTTTGTGTGTCCCTCTTGAGCAGCAATGAACAAGGGTGTAGCTTTGTCCAAGGCTTGACAATTGACATTTGCAC|GTGGAGAGTTTCCTGGTCCAGAAGAGGCCCCCGGGCCACAGCTCTTGGAGCTGCACGGCCCGGCCCAGGTTGCATTTGATCTGGGCCAGCTGCAAGTCGGACTCGGCGTCTAGCCGCTCCGCGTAGGGCAGCAGCTTGTTGT…	1	2	Y	Y	35	180	ENSG00000115239	ENSG00000068878	-	-	2	2	ASB3	53613314	53940801	coding	PSME4	53944708	54051481	coding	-	-	53797384	54051184	+	-	N	N	1	N	Y
RMG-1	0.678772	48412	CTGAGTGTCTCACCTTTTGTCACCCGAGCTTCAATGTACTCTATTCTCCGTTCAAGGGCTGTCAATTTCTCGTTTAGTGTTGCAAGTCTTGAACGACAAGACATAT|CGCAGTTTTCCTCGTCAGATTTGTCCTTGCAGTCGGGGCCACCATCACAGCGCCAGCTGGAGTGGATGCACTCGCCACTTAGGCAGTGGAACTCGAAGGCCGAGCAGGGGCTACTGTCCCCTTGGAACACGTAAAGACCCCTACAGCGCTGCGGCCACTCATCCGAGCCATCTTCGCAGTCGGGGTCGTTGTCGCAGGCCCACAGCTGGGGGATGCAGGTGGAGCTGTTGCACTGGAAGCTGGCGGGACCACAGGTGAGCACCGGGCAGGAGGCCTCGTCTGAGCCGTCCAA…	55	7	N	Y	376	9329	ENSG00000219870	ENSG00000130164	-	+	3	19	C3orf10	10132377	10143073	coding	LDLR	11061132	11105490	coding	+	+	10142310	11077276	-	+	Y	N	4	N	N
RMG-1	0.676758	100111	GTCAACACATGCCAAGACTACATTGGCTGGACCTTGAAGGCAACCATATCCATAATTTAAGAAATTTGACTTTTATTTCCTGCAGTAATTTAACTGTTTTAGTGATGAGGAAAAACAAAATTAATCACTTAAATGAAAATACTTTTGCACCTCTCCAGAAACTGGATGAATTGGATTTAGGAAGTAATAAGATTGAAAATCTTCCACCGCTTATATTCAAGGACCTGAAGGAGCTGTCACAATT|GCCCTAGAAACAAGAACCAATCCAGCAGCAACAAGCATCTCTGGCAGTCTATCATTTCCCTTCAACTGAAATCAGATCTTCTTAAAGAAATGCTTGGCTCTCAGACTGGGAACGGAAATGTACAAGATGTGCTTCGATATCTGGTCAAATCAGA…	26	1	N	N	3473	0	ENSG00000171509	ENSG00000219814	+	+	4	6	RXFP1	159662379	159793969	coding	RPL23AP24	170896629	170896992	upstream	+	+	159774078	30874528	+	+	Y	N	1	N	N
RMG-1	0.901001	100113	GGCAACCATATCCATAATTTAAGAAATTTGACTTTTATTTCCTGCAGTAATTTAACTGTTTTAGTGATGAGGAAAAACAAAATTAATCACTTAAATGAAAATACTTTTGCACCTCTCCAGAAACTGGATGAATTGGATTTAGGAAGTAATAAGATTGAAAATCTTCCACCGCTTATATTCAAGGACCTGAAGGAGCTGTCACAATT|TTATGAAGAAGACTTGAGCAGGCAGTCCAGAGCTGATACAGCTGCTCCAATCACCAGAGATGCAATCTCCTGCTAGATGTCTTCACATCTACCTTTCTATGTCACATGTGCAAGATGGTTGCTCTGCCTTCAGACATCACATTTACATTCCAGGCAGAAAGGAGAAGGAAAGAGCAAAAGATGTGTTCCGAA…	8	0	N	Y	3473	221	ENSG00000171509	ENSG00000214894	+	+	4	6	RXFP1	159662379	159793969	coding	AL662797.7	30888622	30906415	intron	+	-	159774078	30890528	+	+	Y	N	3	Y	N
RMG-1	0.951771	100112	CAACACATGCCAAGACTACATTGGCTGGACCTTGAAGGCAACCATATCCATAATTTAAGAAATTTGACTTTTATTTCCTGCAGTAATTTAACTGTTTTAGTGATGAGGAAAAACAAAATTAATCACTTAAATGAAAATACTTTTGCACCTCTCCAGAAACTGGATGAATTGGATTTAGGAAGTAATAAGATTGAAAATCTTCCACCGCTTATATTCAAGGACCTGAAGGAGCTGTCACAATT|TAAACCCTCAATGTTTCTTGTATAAGAAATGGGCTGGGATGGCTGGGCGGGGTGGCTCACACCACTGCACTCCAGCCTGGGCAAGAGAGCAAGACTCCATCTCCAAAAAAAAAGAAGGAGAAGGAGGAGAAGAAGAAGAAGGGGAAGAGGAAGAAG…	4	0	N	N	3473	221	ENSG00000171509	ENSG00000214894	+	+	4	6	RXFP1	159662379	159793969	coding	AL662797.7	30888622	30906415	intron	+	-	159774078	30899332	+	+	Y	N	3	N	N
RMG-1	0.931669	80810	CAACGTCAATCAAATTCAAAATCCAGCTGGTCGCTGTCAATTATATTCCAGAAGTGAGAATCATGTCAATTCCCAACCTTCGCTACATGAAGGAGAGCCAGGTCCTCCTGACTCTTACAAATCCAGTTGAGAACCTCACCCATGTGACTCTCTTCGAGTGTGAGGAGGGGGACCCTGATGATATCAACAGCACTGCTAAGGTGGTGGTGCCTCCCAAAGAGCTCGTTTTAGCTGGCAAGGATGCAGCAGCAGAGTACGATGAGTTGGCAGAACCTCAAGACTTTCAGGACGATCCTGA|GTTCCCTGGCCATCCTCATCCCCCATCTGGGCATGGTCCTTACCCAGATGAGCTTGGTGAGCAGCAGCACCCTGCCCCTCATCATCCTGTGCCTCCTGGA…	4	0	N	N	659	0	ENSG00000132912	ENSG00000213285	+	+	5	5	DCTN4	150068503	150118769	coding	AC138031.2	180831570	180832035	upstream	-	+	150075320	150726412	-	+	N	N	1	N	N
RMG-1	0.914776	74847	CTGAGACTTGAGCAGCAGGGGCAGCCAGTGGGGCAGGCTGCTGTGTACGGCTGCAGCCTGAGAGGCTGTAGAGCTGGGAAAGGCTGTGGAGGGCCCGGGCCTTGGCCAGCTGCTTGGGGAAGTGGTGCTGGAACACGAAGGGCTGGATGGGCAGTGTGGTTGGCCTCTGTTCCTTGCTGTAGCGAAGGACTGGTCGGCTCTCGGTGCCACCCCC|TCGTTTCTCGCCTCAGCCTCGTCCTTCCGCGCCGGCGGCGGCGGCGGCGGCGGCGTGTCTCGCCCTCCAGGGGTCGCGTTGCAGGCTAGAGGCGCCGGCGGCCCCTCCCTCCGGGCGGGTTGGAAAGGCCGGCCCCTGTCGGCGTGGCGCGATGGTCCGATCTGGGTTGCCCTCAGGCCGCCCC…	10	44	Y	Y	1720	1720	ENSG00000198853	ENSG00000198853	-	+	9	9	RUSC2	35480124	35551889	coding	RUSC2	35480124	35551889	utr5p	+	+	35545057	35480169	-	+	N	N	1	Y	N
RMG-1	0.933721	97258	GCAGAGGGAGCTGTATGCCCAGTTCCTGAGGGAAATGATCATCCAGCCTGGCATTGCCAAGGCCAACATGGGTGTGTCCAGGGAGGATGTGACTTTTGAGGACCATCCACTCAACCCCAACCCTGACAGCCGGTGGAACACGTACTTCAAGGACAACGAGGTGCTGCTGCAGATCGACAAAGATGTCC|GCCCTGCTCCTGGACATCATGACGGTGGCCGGCGTGCAGAAGCTCATCAAGCGGCGCGGCCCGTACGAGACGAGCCCCAGCCTCCTGGACTACCTCACCATGGACATCTACGCCTTCCCGGCCGGGCACGCCAGCCGCGCCGCCATGGTGTCCAAGTTCTTCCTCAGCCACCTGGTGCTGGCGGTGCCCCTGCGTGTGCTGCTGGTGCTC…	1	1	Y	Y	428	55	ENSG00000107021	ENSG00000160539	+	-	9	9	TBC1D13	130589398	130612524	coding	PPAPDC3	133154902	133174469	coding	+	+	130594674	133173131	+	-	N	N	1	N	N
RMG-1	0.625	74423	CTGTGATGGGGCAGATCGCTGGGGAGTCTGGATCCCAGGATGACCTTGGGCCTGGCTAAGGGGAGGAGCCTGGCCCTGAGGATAGGAGCCATACAGACCAGAGTTAGGGAAACTTCCTGAGGCTGAAGCCAGCGATGTTGGTGGGCCAAAGCCCAGCCCTGAAGAAGGAGGGGCTGGGGCCACAGCACCGCTGATCTGCATTCCAGACAGCTGCGTAGCCACCTGTGCACTTGTCGGGGGAGGGCCATAGGGCTGAAGCACAGGTGGCTGGTTGCCCACAGGGGCCAATGGGGACCCAAATGGCTGAGACCCAGGCAGCC|AAGTAGGATCCACGGGGCCGGGAACCGGCGAAGAGACAGACTGTGCAGCGACTACGGAGTCGGGGCTTCCCTCGGCGT…	46	0	N	N	2456	2943	ENSG00000176986	ENSG00000035403	-	+	10	10	SEC24C	75174138	75201923	coding	VCL	75427878	75549916	utr5p	+	+	75181007	75427932	-	+	N	N	1	N	N
RMG-1	0.936763	85386	CGGGGATCTGTGCCGTGTCCTCAGGGCCAAGGAGAGCCTGAAGGAGCTCAGCCTGGCCGGCAACGAGCTGGGGGATGAGGGTGCCCGACTGCTGTGTGAGACCCTGCTGGAACCTGGCTGCCAGCTGGAGTCGCTGTGGGTGAAGTCCTGCAGCTTCACAGCCGCCTGCTGCTCCCACTTCAGCTCAGTGCTGGCCCAGAACAGGTTTCTCCTGGAGCTACAGATAAGCAACAACAGGCTGGAGGATGCGGGCGTGCGGGAGCTGTGCCAGGGCCTGGGCCAGCCTGGCTCTGTGCTGCGGGTGCTCTGG|ACTGGAAGGATCACCAGCACATATGCGGCCAGTCAGCAGCTGTCACCGTCCAGGCAGACGAAGTCCACGTGGCTGAAAGCGTGATGGA…	30	2	N	Y	5769	823	ENSG00000023191	ENSG00000177030	+	-	11	11	RNH1	484513	497273	coding	DEAF1	634225	685740	coding	-	-	487971	634654	-	+	N	N	1	N	N
RMG-1	0.528963	106037	CATTTCCCGAGGAACTAGATATGAGTACTTTTATTGATGTTGAAGATGAGAAATCTCCTCAGACTGAAAGTTGCACTGACAGTGGAGCAGAAAATGAAGGTAGTTGTCACAGTGATCAGATGAGCAACGATTTCTCCAATGATGATGGTGTTGATGAAGGAATCTGTCTTGAAACCAATAGTGGAACTGAAAAGATCTCAAAATCTGGACTTGAAA|AGAAACAGATGGAGGACCAGATCTGACCTCAGGGTTTCACATATATGGCTGAATACGATGCAACCATTTTTTTAAAAATCAAGTACACCTATAGTATCTAGACAGAAAGATATCCACAAGCACTTCTACAAATCATAAGAAAAAGACAAACAATGTGGTAAAAATTGGGGAAGGAATATGAA…	1	4	Y	N	94	0	ENSG00000170242	ENSG00000204236	+	-	11	11	USP47	11819546	11937448	coding	AP001999.4	134110677	134111114	upstream	+	+	11901012	11696962	+	-	N	N	1	N	N
RMG-1	0.986886	107618	GCCAGGAAAGGCAAGGGGCAGATCGAGAAGAGGAAGCTGCGGGAGAAGCGGCGCTCCACCGGCGTGGTCAACATCCCTGCCGCAGAGTGCTTAGATGAGTACGAAGATGATGAAGCAGGGCAGAAAGAGCGGAAACGAGAAGATGCAATTACACAACAGAACACTATTCAGAATGAAGCTGTAAACTTACTAGATCCAGGCAGTTCCTATCTGCTACAGGAGCCACCTAGAACAGTTTCAGGCAGATATAAAAG|GTGTTTCAGGAGGAAGATCTTTATTTGAGCTGTAAATCTCTGGAGCAGCTGATGCTTCAAATGCAGGCTGAAGTTCTACAACGCTGAGTTCCAAACGTCTCAGCCCATGAGGTTCACCTTTCATTTCAGCACTCTTCGAGGCCT…	5	0	Y	N	227	0	ENSG00000177425	ENSG00000067715	+	+	12	12	PAWR	78509878	78608921	coding	SYT1	77781904	78369917	intron	-	+	78531486	78226010	-	+	N	N	2	N	N
RMG-1	0.931784	13347	GCTCGGGCCCCAGTGCCAGGAAAGGCAAGGGGCAGATCGAGAAGAGGAAGCTGCGGGAGAAGCGGCGCTCCACCGGCGTGGTCAACATCCCTGCCGCAGAGTGCTTAGATGAGTACGAAGATGATGAAGCAGGGCAGAAAGAGCGGAAACGAGAAGATGCAATTACACAACAGAACACTATTCAGAATGAAGCTGTAAACTTACTAGATCCAGGCAGTTCCTATCTGCTACAGGAGCCACCTAGAACAGTTTCAGGCAGATATAAAAG|AAGGCAGAAGAAATCAGAGAGAAGGATGGAGTGGGGAAAAGAAGAGGGAGGCTGACAGAGAAGCTTAAAGAAATGCTTTCAGATGGCAACAAAAGCCAAAATAGACAAATGGGATTTAATTAAACGAAAG…	9	2	Y	N	227	0	ENSG00000177425	ENSG00000067715	+	+	12	12	PAWR	78509878	78608921	coding	SYT1	77781904	78369917	intron	-	+	78531486	78311836	-	+	N	N	2	N	N
RMG-1	0.816473	79410	CGCGGCCAGGCAGCCGGGAGGAGCGGCGCGCGCTCGGACCTCTCCCGCCCTGCTCGTTCGCTCTCCAGCTTGGGATGGCCGGCTACCTGCGGGTCGTGCGCTCGCTCTGCAGAGCCTCAGGCTCGCGGCCGGCCTGGGCGCCGGCGGCCCTGACAGCCCCCACCTCGCAAGAGCAGCCGCGGCGCCACTAT|CTCTGCATTTAATGAGGAAGTGCTGTCAGCAGAAAGGAGAGGAAGCTTCACCCCGACCATCCGCAGGACCCACATCCCTCTCAGCGGGAAGGCAGAATCATTCATCTATTGCTCTCCTTGAAGGGCAGCTCCAGACACTCACGTGGACACAAGTAGGAAAAGCACAGAGTGTGTCATCACACTGTGTACCTCATACAGGTGACGTCC…	1	2	N	N	1202	0	ENSG00000182054	ENSG00000176062	+	-	15	1	IDH2	88428220	88446712	coding	RPL23AP25	247197525	247197938	upstream	-	+	88435879	233162069	-	-	Y	N	1	N	N
RMG-1	0.97625	61862	CCCACAGCTGGGGGATGCAGGTGGAGCTGTTGCACTGGAAGCTGGCGGGACCACAGGTGAGCACCGGGCAGGAGGCCTCGTCTGAGCCGTCCAAGCAGTCCCGGTCTGAGTCACAGACGAACTGCCGAGAGATGCACTTCCCATCGTGGCAGCGAAACTCGTCCTGGGAGCACGTCTTGGGGGGACAGCCTTGCTCGTCTGAGCCGTTGTCGCAGTCCACTTGGCCATCGCACCTCCAGAACTGAGGAATGCAGCGGTTGACACGGCCCCCACAGCTGAAGTCCCCGGATTTGCAGGTGACAGACAAGCACGTCTC|AAATACATTGACAAGTAGATGTATAAAATGTTACTGAAAAGGTAAAATGCCTAACGTCGTTTCCAACGGTTCCTCTGAACTT…	5	5	N	N	9329	2521	ENSG00000130164	ENSG00000134075	-	+	19	3	LDLR	11061132	11105490	coding	AC034193.5-3	10132353	10143613	utr3p	+	-	11072012	10143244	-	+	Y	N	2	N	N
RMG-1	0.660005	22820	GACCGTCGCCTTGCTCCTCGCCGCGGCGGGGACTGCAGTGGGCGACAGATGCGAAAGAAACGAGTTCCAGTGCCAAGACGGGAAATGCATCTCCTACAAGTGGGTCTGCGATGGCAGCGCTGAGTGCCAGGATGGCTCTGATGAGTCCCAGGAGACGTGCTTGTCTGTCACCTGCAAATCCGGGGACTTCAGCTGTGGGGGCCGTGTCAACCGCTGCATTCCTCAGTTCTGGAGGTGCGATGGCCAAGTGGACTGCGACAACGGCTCAGACGAGCAAGGCTGTC|ATATGTCTTGTCGTTCAAGACTTGCAACACTAAACGAGAAATTGACAGCCCTTGAACGGAGAATAGAGTACATTGAAGCTCGGGTGACAAAAGGTGAGACA	47	0	N	Y	9329	376	ENSG00000130164	ENSG00000219870	+	-	19	3	LDLR	11061132	11105490	coding	C3orf10	10132377	10143073	coding	+	+	11074462	10142310	+	-	Y	N	4	Y	N
RMG-1	0.566346	22818	GCCAGGGTTTCCAGCTAGGACACAGCAGGTCGTGATCCGGGTCGGGACACTGCCTGGCAGAGGCTGCGAGCATGGGGCCCTGGGGCTGGAAATTGCGCTGGACCGTCGCCTTGCTCCTCGCCGCGGCGGGGACTGCAGTGGGCGACAGATGCGAAAGAAACGAGTTCCAGTGCCAAGACGGGAAATGCATCTCCTACAAGTGGGTCTGCGATGGCAGCGCTGAGTGCCAGGATGGCTCTGATGAGTCCCAGGAGACGTGCTTGTCTGTCACCTGCAAATCCGGGGACTTCAGCTGTGGGGGCCGTGTCAACCGCTGCATTCCTCAGTTCTGGAGGTGCGATGGCCAAGTGGACTGCGACAACGGCTCAGACGAGCAAGGCTGTC|ATATGTCTTGTCGT…	42	0	N	Y	9329	376	ENSG00000130164	ENSG00000219870	+	-	19	3	LDLR	11061132	11105490	coding	C3orf10	10132377	10143073	coding	+	+	11074462	10142310	+	-	Y	N	4	Y	N
RMG-1	0.772666	108799	GCAGGGGGGACTTCTCAAACACCTGCCCACAGTAGACAATCTCCCCTGAAGACTTCTTCATCTTCTTTAACTGAGATACAAAGTACCAGAAGCGGGACTTGGCGACGACATGATTAGGCGCAAAGATTCGCATGCGGTAGAGGGGCGGCGTGTGGCATTTGGGGGTGGGCAGGCAGCGACCCACTACCTTGTACTCTCGTAGCGTGCCCGAGGCCTTCATGGCGTGCTCTCCGC|CAGACCGCCGCCGCGCCGCCATCATGGACACCAGCCGTGTGCAGCCTATCAAGCTGGCCAGGGTCACCAAGGTCCTGGGCAGGACCGGTTCTCAGGGACAGTGCACGCAGGTGCGCGTGGAATTCATGGACGACACGAGCCGATCCATCATCCGCAATGTAAAA…	20	21	N	N	74129	0	ENSG00000105640	ENSG00000204236	-	-	19	11	RPL18A	17831731	17835124	utr5p	AP001999.4	134110677	134111114	upstream	+	+	17831752	82078226	-	-	Y	N	1	N	N
RMG-1	0.927179	96290	CCGCGCGTCCTGCCCGGCCTGCGGCCCCAGCCCTTGCGCCGCTCGTCCGACCCGCGATCGTCCACCAGACCGTGCCTCCCGGCCGCCCGGCCGGCCCGCGTGCATGCTTCGGTCTGGGCCAGCCTCTGGGCCGTCCGTCCCCACTGGCCGGGCCATGCCGAGTCGCCGCGTCGCCAGACCGCCGGCTGCGCCGGAGCTGGGGGCCTTAGGGTCCCCCGACCTCTCCTCACTCTCGCTCGCCGTTTCCAGGAGCACA|GGAGCCCAGGATGTGCGAGTTCAAGTGCTACCCGAGGTGCGAGGCCAGCTCGGGGGCACCGTGGAGCTGCCGTGCCACCTGCTGCCACCTGTTCCTGGACTGTACATCTCCCTGGTGACCTGGCAGCGCCCAGATGCACCTG…	13	3	N	Y	534	3843	ENSG00000104856	ENSG00000130202	+	-	19	19	RELB	50196539	50233292	coding	PVRL2	50041233	50084325	intron	+	+	50198094	50060368	+	-	N	N	1	Y	N
RMG-1	0.948358	8418	TTCCTGTTTACATTGATGACAAGTAAGAAGACATTCTTACAAACAGCAACCCTCATTGAAGATATTTTGGGTGTTAAAAAGGAAATGATCCGACTAGATGAAGTCCCCAATCTGAGTTCCTTAGTATCCAATTTCGATCAGCAGCAGCTCGCTAATTTCTGCCGGATTCTGGCTGTCACCATTTCAGAGATGGATACAGGGAATGATGACAAGCACACGCTTCTTGCCAAAAATGCTCAACAGAAGAAGAGCTTGAGTTTGGGGCCTTCTGCAGCTGAAATCAATCA|AGAGCATCCACAATGGGTACCCCAGCCTCGGTGGTCAGTGAGCCACCCCCTTGGCAGGCCCCGATTGAGGCCCGGGGCCGCAAGCAGGCCTCGGCCAACATCTTCCAGGAC…	46	2	N	Y	2832	1745	ENSG00000100991	ENSG00000119986	+	+	20	10	TRPC4AP	33053876	33144279	coding	AVPI1	99427173	99437009	intron	-	-	33095969	99429662	-	+	Y	N	1	Y	N
RMG-1	0.782983	71798	AGCCGCTCCACAGCGACGGCAGCGGCTGCGGCTTAGTCGGTGGCGGCCGGCGGCGGCTGCGGGCTGAGCGGCGAGTTTCCGATTTAAAGCTGAGCTGCGAGGAAAATGGCGGCGGGAG|CTTGCTTTCTGGAAGGAGCATGTTAAATCAATTCCACAAGTTCAAAGCTATGGAAAACACCGGCCTGTGTAGACTGGAGACCAGAATCAGCCCAGGACAGGATTTCTGCATTTCAATCAGACTGAAAATGCCAGGTTTCCCCCAGTAACTGTGAAGGCAGGGTCAGAAGCAGAGGCCTGCTCTACAGCCCTTTTCGTAATCACCAGTCCTCCCCTTGGCCTACTTCAAACATGACCAC	5	2	N	N	946	370	ENSG00000124151	ENSG00000101040	+	-	20	20	NCOA3	45564053	45719023	utr5p	ZMYND8	45271266	45418881	intron	+	-	45564170	45380238	+	-	N	N	1	N	N
RMG-1	0.605833	94779	GGTGGGCGTCCGGCTCGCGCTGCCAAGCGCCCCAAGTTGCCGCCGCGCCCCGCAGCGGGGACGCGAAGCCGGCGCGGGGCGGGTGTATTTACCTGCCGCCAAGACCTTCATTATGGGCTGCACTTCAGAGGGCCTTGGAGGAAACCTCAGATGCCGGCAGTTTTCAGAGGTTCATGCTCAAATGGGGAATTTGCCTGATTTATATACTGGAG|CCGTGGTCTGTGCCTGCACACGCCGCTCCGGATCTGGAAGGTTTGCCAGGTCTTCAGTGGGACACCATCGTCTTCCGGGCCAGGCCCCCTCTGCTTCCCTCTCCTGCTGGATCTTCTCTGGAGTCGGCTCCTCACCCCGCCCCCAACTTGACTTCCCGTCCAGAGCTGGGTGGCCCTGACGCTACC…	121	0	Y	N	2149	0	ENSG00000128342	ENSG00000099985	+	-	22	22	LIF	28966441	28972748	upstream	OSM	28988821	28992840	downstream	-	-	28972785	28983314	+	-	N	N	1	N	Y
RMG-1	0.750797	41179	CTCTATTGATCCCCACCTCCAAATATCTCATCAACAACCGACTAATCACCACCCAACAATGACTAATCAAACTAACCTCAAAACAAATGATAGCCATACACAACACTAAAGGACGAACCTGATCTCTTATACTAGTATCCTTAATCATTTTTATTGCCACAACTAACCTCCTCGGACTCCTGCCTCACTCATTTACACCAACCACCCAACTATCTATAAAC|ATACCCATGGCCAACCTCCTACTCCTCATTGTACCCATTCTAATCGCAATGGCATTCCTAATGCTTACCGAACGAAAAATTCTAGGCTATATACAACTACGCAAAGGCCCCAACGTTGTAGGCCCCTACGGGCTACTACAACCCTTCGCTGACGCCATAAAACTCTTCACCAAAGAG…	19	16	N	N	146153	258883	ENSG00000198744	ENSG00000198888	+	-	MT	MT	MT-CO3	8367	9988	coding	MT-ND1	3308	4264	coding	+	+	8830	3308	+	-	N	N	4	Y	N
RMG-1	0.958065	25252	GGAGGCTGCCGGCTGGAGGGAGGTTCGGAGCGCGGCCGGGCGCGCGGCGCCGCCACAAGTTGCGCTGCTCGCGACGAGATTTCCGTGAGGGTGGAAGAAAATCATACCATATCAGATGCCTCGCAGAGCACCAGGCCCACCGTGAAAGGCTGGTCCCTGCAGACGGCTTCCCATTTTTATGACCGGATGCTGGGAAGCCTGCTGGTCCACAGGTCCATACATGAAGTCACCATAA|GAATTGAGCGGGTGATGGACAACAACACCACGGTGAAGATGGTGCCCATCAAGATCGTGCACTCGGAGAGCCAGCCAGAGAAGGAGAGCCGCCAGAGCCTGGCATGCCCCGCCGAGCCACCTGCCCTGCCCCACGGGCTGGAGAAAGACCAGATCAAGACGCT…	32	2	Y	Y	11	470	ENSG00000101849	ENSG00000146950	+	-	X	X	TBL1X	9391352	9647777	utr5p	SHROOM2	9714496	9877481	coding	+	+	9568400	9865174	+	-	N	N	1	N	N
JHOC-9	0.845476	41329	CGGATGGCGTCGTGTCGGTCAGCCCCAAAGAGCCGTTCACCATCTCGGTGTGGATGAGACATGGGCCATTCGGCAGGAAGAAGGAGACAATTCTTTGCAGTTCTGATAAAACAGATATGAATCGGCACCACTACTCCCTCTATGTCCACGGGTGCCGGCTGATCTTCCTCTTCCGTCAGGATCCTTCTGAGGAGAAGAAATACAGACCTGCAGAGTTCCACTGGAAGTTGAATCAG|CCAGAGTGGACTCTGTTGTCTACATGCAAGAATACTAATAAACACGCAAATAAACAAATACATATGGAGCTGAACCTTGAACAACACACGTTTGAATGGTGTGGTCCACTCTCATGCAGATTTTCTTCTGCCTCTGCCACCCCTGAGACAGCAGGACCAAGC…	55	2	N	N	26842	0	ENSG00000171603	ENSG00000176062	+	+	1	1	CLSTN1	9711667	9807137	coding	RPL23AP25	247197525	247197938	upstream	-	+	9726529	32073564	-	+	N	N	1	N	N
JHOC-9	0.853013	23373	GGGTTTTGAACAGGAGGCTGGCAGCAGCCAGGACAAGCTTGTGAGCCCTGAAGTAAATGGTACCAATGGAGATGGTGCAATCACAGAACTGCTGCTCCTTGCACAGAGTGTACAGCTGCTGCAGCAGCTGCCGGCTGTAGTTGGGGAGCTCCATTGCGTCAACTCTGCCCCAAGAACTGCTCTTCCTCTCCTCTCCTTAGAGTTGGCTTTGGGAGGACAGGCC|TAGCAGTCCGGGGCTGGCATCCGGGATGTTTCCCCAACCTCAGCACATGGCTCTGACCTTTCAATCCAATATTCCAACCGGCAAGAAGGAGGTAACTGGAAAGAAGAAAGAAAGGAACTCTTTCTTTTCAAGAAT	1	1	N	N	1033	0	ENSG00000184677	ENSG00000176062	-	+	1	1	ZBTB40	22650931	22730237	utr5p	RPL23AP25	247197525	247197938	upstream	+	+	22688960	22628094	-	+	N	N	1	N	N
JHOC-9	0.5622	48262	GGGCATTTCACCCATATCTCCAAAAGAGGCAAAGGTTCCTGTGGCCAAAATTTCTACATTCCCTGAAGGAGAACCTGGCCCCCAGAGCCCCTGTGAAGAGAATCTGGTGACTTCAGTTGAGCCCCCAGCAGAGGTGACTCCATCAGAGAGCAGTGAGAGCATCTCCCTCGTGACACAGATCGCCAACCCGGCCACTGCACCTGAGGCACGAGTGCTACCCAAGGACCTGTCCCAAAAGCTGCTAGAGGCATCCT|CGCTGATAAAACAAGTTGTAGTAAAGAAGCCGGCCAAAACCCACCAAAACCAAGATGGCGATGAGAGTGACCTCTGGTCATCCTCAGTGCTACACTCCCACCAGCACCATGACAATTTAAACACAAATGCCATGGCAATGTCAG…	295	3	N	N	4342	0	ENSG00000160058	ENSG00000176062	+	-	1	1	BSDC1	32603376	32632614	coding	RPL23AP25	247197525	247197938	upstream	-	+	32614666	23796222	-	-	N	Y	1	N	N
JHOC-9	0.88545	54793	GCTCGGCTGAGTTTGTCATAATTCATGTTAGGCTTGTTCTTGCGAATCCCCCAGAGACGAGCCACCTCTTCTGCCTGCAAAAGCTTAAACTGCCCATCATTAGAGGTCCAACAGATCATGTGCTTGTTCTGAGGCTTCTGCAGGAGCTGAAGAAGGAACTGCCACAGGGTGATAGCACTGTCCATAGCAATGAGC|TGATGTTCTGCATGAATGTTATCCCCAGTAGGCCATCGATGTTTGCTATTATTATAGCCGCCTCCTCCACTTCCTCCTCCCCCAAGCTGCTCACCATGCTGCCTCTGAAAGAAGTAGTCCACCATAGCGTCGTCCTGGGAACGGCCTGCAACTCCTATAGATCCTGGGACAGGGCTGGA	1	4	N	Y	167	2322	ENSG00000158711	ENSG00000134644	-	-	1	1	ELK4	203851860	203868623	utr5p	PUM1	31176940	31311350	coding	-	-	203859642	31304638	+	-	N	N	1	Y	N
JHOC-9	0.945194	46548	GACCGGGCGGCCACAGTCCGCAGGGATGAACCTCGAGTTGCTGGAGTCCTTTGGGCAGAACTATCCAGAGGAAGCTGATGGAACTTTGGATTGTATCAGCATGGCTTTGACTTGCACCTTTAACAGGTGGGGCACACTGCTTGCAGTTGGCTGTAATGATGGCCGAATTGTCATCTGGGATTTCTTGACAAGAGGCATTGCTAAAATAATTAGTGCACACATCCATCCAGTGTGTTCTTTATG|ATCTAGGTAAGAGGAGCTGAGGCTTGCCACTATCTAAACTGCTGTCTCCAAATTCATCCTGCCTGCGTCCTGGATGCTGCAGTGTGAACACAAGATCATGCCTCTGGCTCACCCTACTATCCTGCTTGAGATTTCCGGACCTGCCCATTTGCTGC…	7	6	N	N	203	0	ENSG00000117222	ENSG00000219814	+	+	1	6	RBBP5	203314400	203357766	coding	RPL23AP24	170896629	170896992	upstream	-	+	203350540	33887067	-	+	Y	N	1	N	N
JHOC-9	0.530886	54289	CCGGAGAGTATATTGTTGAAGAGGATAGCTATTAGAAGGATTATGGATGCGGTTGCTTGCGTGAGGAAATACTTGATGGCAGCTTCTGTGGAACGAGGGTTTATTTTTTTGGTTAGAACTGGAATAAAAGCTAGCATGTTTATTTCTAGGCCTACTCAGGTAAAAAATCAGTGCGAGCTTAGCGCTGTGATGAGTGTGCCTGCAAAGATGGTAGAGTAGATGACGGGTTGGGCCAGGGGATTAATTA|AGGCAAGCTTATGACCCGCACTTACTGGAAATTCCTCCTTCATGGGGAATAATTGCAATCCCCCATCCCCATCACGAATGAGGTTCAACAGGTTACCCGCCTCTGCCACGTAGGGTAGGCACACGCTGAGCCAGTCAGTGTAGCGCGCGTG…	146	0	N	N	0	0	ENSG00000209342	ENSG00000200002	-	+	1	16	AC114498.2-2	554815	554882	intron	SSU_rRNA_5	33870018	33870652	downstream	+	+	554881	33871672	-	+	Y	N	1	N	N
JHOC-9	0.580732	54198	GAACATCCCAGGGGCCTGCTGTCCAGTCTGCTTACAGAAGAGGGCGGAGGAAAAGCCCTAGGCTCCTGGGAGGCTCCTCAGAGTTTGTCTGCTGTGCCATCGTGAGATCGGGTGGCCGATGGCAGGGAGCTGCGGACTGCAGACCAGGAAACACCCAGAACTCGTGACATTTCATGACAACGTCCAGCTGGTGCTGTTACAGAAGGCAGTGCAGGAGGCTTCCAACCAGAGCATCT|TAACTCGAAATCATGGCTGATTCTGTCCCCGTCCTACTTCGGTAGTGGGGCTCCATGACTTTTTTTTTCTTTTCTTTTCTTTTTTTGAGATGGAGTCTCTCTGTCACCCAGGCTGGAGTGC	1	0	N	N	4776	1	ENSG00000130508	ENSG00000220804	+	+	2	2	PXDN	1614666	1727298	utr3p	AC134873.2	242679518	242729712	upstream	-	+	1616808	1608000	-	+	N	N	1	N	N
JHOC-9	0.930344	42871	CAACAATATCACCAATTCCAATGTAGCCGCCTCCGGGAGAGCTCCCGCCTCATGTTTGAATACCAGACATTACTGGAGGAGCCACAGTATGGAGAGAACATGGAAATTTATGCTGGGAAAAAAAACAACTGGACTGGTGAATTTTCAGCTCGTTTCCTTTTGAAGCTGCCCGTAGATTTCAGCAATATCCCCACATACCTTCTCAAG|ATGCTCCTAGACAGCGACAACTCCCGTGGTTACCTGGACAACCCGCCACGCAGCCGCAGCGACAGGCACTGACGCTTATGCGACCGGAGCGCAACACGCGTCGCAAGGTCACACGTAACTTTGCGGCGAAGCAAACAGAACGTGCGCAAGCGCGGTGAGATCTAGGGCGGGCCCTTGAGAGGGCTTCATGA…	7	2	N	N	2306	770	ENSG00000158019	ENSG00000138002	+	-	2	2	BRE	27966986	28415272	coding	IFT172	27520745	27566144	utr5p	+	-	28122170	27566045	+	-	N	N	1	N	N
JHOC-9	0.576811	13168	GGGCTGGTGAGGCTCACGTTGGAGGGCTTCGCGTCTGCTTCGGAGACCGTAAGGGCATATCATGGAGCATCTAGAAGGTGTCATCAACAAACCAGAGGCGGAGATGTCGCCACAAGAATTGCAGCTCCATTACTTCAAAATGCATGATTATGATGGCAATAATTTGCTTGATGGCTTAGAACTCTCCACAGCCATCACTCATGTCCATAAGG|AGAGACTGGGTCTCATTGTGTTGCCCAGGCTGGTCTCAAACTTCTAGGCTCAAGCAACCCTTCCACCTCAGCCTCCCAAAGTGCTGGAATTACACGTGTGAGCCACCATGCCCAGCTTAAAGGCTTCCCCTGAGAGTATTTTCATCAGAGGACACAGATGTATTTTTGCATAGCATCCTCAATAAA…	7	0	N	N	1635	1	ENSG00000180398	ENSG00000220804	+	+	2	2	MCFD2	46982517	47022498	coding	AC134873.2	242679518	242729712	upstream	-	+	46988455	46977754	-	+	N	N	1	N	N
JHOC-9	0.59323	15912	GGGCGCTTGGCACGGGCACAGCCTACCCCCCAGCTTGTGATTCCCACGACCACACAGGCGCTTTCCTTGCTGTCTTTGCACATGAGAGGCCCGCCGCTGTCCCCCTGGCAGGTGTCGATCTTGCCTACAGGATACCCCGCGCACACATTGGTTGGCTGAACGTGCTCATTGTACCACTGGGTCGAGTTACACAAGTCCAGGTCGATGAGATCCACACGTGCCTCCATCAGCATAGATGATGGCCTGGGG|CCGAGTGATCCATGACTTCTAGTCTATTCTTTTTTCTACTTCATACTCAGGACTCTGTTTTTTTCATGCTGCCATGAGCAATGCACACTGCCAGGAATAAAGCGAAGTTCTTGGTCCTCTAG	26	0	Y	N	66	0	ENSG00000175509	ENSG00000202427	-	-	2	2	AL078621.19-4	114141526	114142671	utr5p	U6	114155158	114155264	upstream	-	+	114142671	114151713	+	-	N	N	1	N	Y
JHOC-9	0.967571	58985	AGCCAAAATTGCCAAGGCCGAGGAGGAGCTCATCAAAGCCCAGAAGGTGTTTGAGGAGATGAATGTGGATCTGCAGGAGGAGCTGCCGTCCCTGTGGAACAGCCGCGTAGGTTTCTACGTCAACACGTTCCAGAGCATCGCGGGCCTGGAGGAAAACTTCCACAAGGAGATGAGCA|AGAGTTATTACCAGAAACAAAACAAAACATGCCCGGTCCACTCCATTTTCTTTCTCCAGTAGAAGCCATACTACTCATCCCTCTGCCCCATTGCTAGAGCTGCAAAATAGCCTCATCCTCTGAGCCTGCTTTCCACGGTCTCCCTGGAACCCGGTCCAGATTTGGAAGGGACATGAGAGGAGAGCTGCACCCA	3	16	N	N	7390	12	ENSG00000136717	ENSG00000169994	+	+	2	2	BIN1	127522073	127581334	coding	MYO7B	128009848	128111773	intron	-	+	127537619	128059152	-	+	N	N	2	N	N
JHOC-9	0.926137	28067	GGGTGGGCTGGCGCTAGAGGGAGGGGCGCTGAGCTCTGCCCTCAGCAAGCTCGAAGGCAAGGATCCCAGTCATACAAACCTGCATGTGCAGGCCAAGTGCTGGGGGCCCCGTGGAGGAGAAGTAACCCCAGGTGGGGCCAGGGATGCTTCAGTGTTTCCAGACGGGCTGAGGATGAGTTCCCAGGTCTTCAAGTTCTGAGTTAAGCATCCAGGAGCTTCACCACCAGGGTTTCCAGTGGTCCCAAAATGTGC|CTTTCGGCCTGCCTCGTTGTTGTGCAAGTTCATGAGAGTCCGGGCATTCTGCTTGATCTCCCGGGCATCCACAAAGACCTTGGCGAAGCCGATGCCGTAGCGGATGTCGGCAGAGCAGCCACCCCACTTCCAGCCCTCGTCCCGGT…	98	0	N	N	0	10880	ENSG00000222792	ENSG00000154764	+	-	3	3	U6	199408014	199408117	upstream	WNT7A	13835085	13896619	coding	+	-	13811309	13871030	+	-	N	N	1	N	N
JHOC-9	0.892812	5914	GCACAGTCTCCAGCTTGTCTGTGTACATCTTGGCTGCCTTTCGCTGCAGGTACCGGGCTTCGATCTCCTTCCGGGTCCGTGGCACACGACAGTTGAAGACACAGCACAGCGTGATGATGATGGACAACACGAAGAGCGAAAAGATGCCCACCACGTGCCACAGGCGCATGTCCCAGAACACCACTGTCTCCTTGGTCAGCGGAGGCGGCTTGGGCTTGGGTGGGGCCGTGCTGGGCTCCAC|TGGGGGTCTCTTCAGCCTGGCAGGTTGGGGGATGCCTCCCACCTCCTCAGTAGGGGGCTGAGTAGGGGGCTGGTGGGCCACCCTTTCTGCTCTTCCACGGCCGCCTTGGACCCTGAGCCTCCCCCTCACTGGAACCTGAGTGCCACTGAGAGCAATG…	14	4	Y	N	80	2708	ENSG00000181585	ENSG00000178038	-	+	3	3	TMIE	46717827	46727417	coding	ALS2CL	46685683	46710195	upstream	+	-	46718069	46711106	-	+	N	N	1	N	Y
JHOC-9	0.533388	51599	CGCCGAACCCAGCAGGAAGGAGGGCGCGAGCGGGCGAGCGCGGGCAGCACGGGAGGAAAAAGCTTCCGCGCGGGGGAGCGAAAAGACGGAAAGAAAGAAAGAAAACGAGCGCGAGAGGGGGAAAAGCGAGCGATCGAGCGAGCGCGCGCGCGAAAACTCCGGGCAGC|CACCCCACGTCATGCTGCAGCGCCGCAGAGATCATGGCTGTCCTCTTTTTCCACACCATGCGCTACAAGTCCCAGGACCCCCGGAATCCGCACAATGACCGCTTTGTGCTCTCCAAGGGCCATGCAGCTCCCATCCTCTACGCGGTCTGGGCTGAAGCTGGTTTCCTGGCCGAGGCGGAGCTGCTGAACCTGAGGAAGATCAGCT	10	2	N	Y	630	69474	ENSG00000163935	ENSG00000163931	+	-	3	3	SFMBT1	52913668	53055110	utr5p	TKT	53234715	53265078	coding	-	-	53054872	53251298	-	+	N	N	1	N	N
JHOC-9	0.933466	46120	ACGAGGCCGACCACAGACGTGAGTGCAGGTGAAAATGGAGGTTTCCTCCTCCTGCGGCTGAGTGTGGCTTCCCCGGAAGACCTCACTGACCCCAGAGTGGCAGAAAGGCTGATGCAGCAG|GTGCAGACACCCCCACCCAGAGGTTGCAGCTCGGATGGAGAAACAGGCTGGGTCACAAAAGCCCCGGGAGGCAGCCCCTGCTGTCTGGCGTCTTCTCTGGGGAAAGCTTTCCGGAGCCTGATGGAGGAAGACAGAGGAAAGAGACCTGTGTTCCCTGATGCACTGGCCAGCTGCTTCCCGGGGAGGAGGAGG	4	3	N	N	2496	0	ENSG00000176945	ENSG00000222792	+	+	3	3	MUC20	196933424	196950210	coding	U6	199408014	199408117	upstream	+	+	196942281	198876050	+	+	N	Y	1	N	N
JHOC-9	0.761112	26186	CTCATCAGCTGCCAGTCCCAGTTCAAGCCGGCCGTCTTTGATTTCCCATCTCAAGATGTGTTCACCGTGGAGCCACAGTTTGACACTGCTCTCGGTAATTGCGAGGATTTGAAAGTGAAAGGGACTTGGAGACAGTCTCTGTCTTCTGGGCATCTTGCGGCTTCCACGTGCCCAGCTCACCATGGCCGTCTGTCCAGAGGGCAGAGATTGTCAGGAGCCCAGCCTGGG|GAGAGCACATGCATCCACTAGCTCCTGACCCCACTTTGAAACAGGGATGGATAACAAATGGCATCAGTGCCACTCAAAGAGTTGTAAGTGGCAGCCAGCTACTCCTCTGCCTACTGATCACTTTGTGTATTCATTTTCCTCTTTTCTCATTTTGCTCTCTCCCATTTCCT…	5	7	N	N	13745	19	ENSG00000132182	ENSG00000139656	-	-	3	13	NUP210	13332737	13436809	intron	RP11-478K15.4	43615679	43633393	intron	-	-	13338559	43627434	-	-	Y	N	1	N	N
JHOC-9	0.637811	43755	TTCCTGTCGCCATGGGTCTGCCAGGATGTAGTAGTCATCCGGGCTGAGCTGGTATGAGTCCGGGATCTTCATGGCTGTGATCAAGTCTGTCCGGAAAACCTCGGAGGGCTTCTTTTCGTTCTGTCGGGGCCAGCCCGACTTGGTGCTGCTGGGCAGTTTGGAGCATCTTGATGCGGATGTAGATGTCGCATGACTGTCAGTGGTGTCAGAGTTGTCACTGCTGATGGAGTATTTTCGCCTCTTCTCTTCCATC|TGCCACATGCCAGAAATTCCACCATTAGCAAGTCTGACAGCATCCACCCCTGATAAGGACAGACGCCCCAAGGAGAGACTCTGCCGCGAGTCGCTGGGCCAGTACTTGCTGCCAAGAGCCTGACAGCCTGTTGCTTGGTGACATC…	6	0	N	N	24674	0	ENSG00000043143	ENSG00000213285	-	+	5	5	PHF15	133889246	133946817	utr5p	AC138031.2	180831570	180832035	upstream	+	+	133889585	133870423	-	+	N	N	1	N	N
JHOC-9	0.691375	6401	ACTCAGGACCCTGAGTCCTTACCTGCTCCTGGACCCCCGTTTCTCCATCTGCAGGGGAGAGTTTGGGGGTGGGAGTGCATGGGGCACAATGAAGCTGAGGGCCTCAGAGGGGATGCTTGGAGAAGCTGAAAAATCCACAAGCTGTTCTCTGAAATTTCCTCCCCTGGGGCAGCCTCACTACCCAGGACCCACTGTCCTCATTAGCCTGAGGAAACCTGGTAGTTGGAGAAAG|CTGGACAAACAATGCAGTTTCTGTTGACTGCCTAATTTTCTTCTGGGAGTTTAGAATTCTGGTATGTGCTTAGCCAAGGATGCCTATGTGACCAGCCCCTAACAAAAACCTGGCATTGAGTCTCCAGTGAACTTCCCTGGTAAACAACATTTTACACATGCTGTTA…	54	4	Y	N	46745	0	ENSG00000211445	ENSG00000213285	+	-	5	5	GPX3	150380409	150387884	intron	AC138031.2	180831570	180832035	upstream	+	+	150381328	150374708	+	-	N	N	1	N	N
JHOC-9	0.604286	53866	GTAAATGAGCCGTTGTTTTTCAGATGGGATGCTGACAGAGGCAGCAATGTGCTCCTTAAACTCTTTTACATTCATCTGGGCCCCCACAATAAAGGTACGAGTTTGAGAGTCCAAGGTCTTCACCAACACCTCCAAGCTGTCAGGCTCCTCCACAGCGGTACTGGTACTATCATTAGGCTCCATGGCCGACAGGTCTC|AAGGCCACACCCCAAGGTGTCCCAGAAACTGGGGAGGCAGTGCTCCATCCAATAAAGCGGGCAGGAAGGTGGCCCCAGGTCCTAGGTGCTCCTGGATCGTGTAGTCTTTAACTGCTGCCCCAAGGGACCTCAAGGAATAGGAATTCTCTTTGTTAGGAGGTGGAATGAAAGTGTCCAGCAAACTCCAGCCAGCAGCGTTCG…	11	1	Y	N	34167	431	ENSG00000204463	ENSG00000204439	-	-	6	6	BAT3	31714784	31728461	utr5p	C6orf47	31734054	31736528	intron	-	-	31728003	31736078	+	-	N	N	1	N	Y
JHOC-9	0.903727	51388	GGGACTGCTGAAGTCTCAGTTCCTGTGCCACCTGGTCTTCTGCTACGTCTTTATTGCCTCAGGGCTAATCATCAACACCATTCAGCTCTTCACTCTCCTCCTCTGGCCCATTAACAAGCAGCTCTTCCGGAAGATCAACTGCAGACTGTCCTATTGCATCTCAAGCC|TTTGCCTTCTGCCGGGAATGTAAAGAAGCGTACCATGAAGGGGAGTGCAGTGCCGTATTTGAAGCCTCAGGAACAACTACTCAGGCCTACAGAGTCGATGAAAGAGCCGCCGAGCAGGCTCGTTGGGAAGCAGCCTCCAAAGAAACCATCAAGAAAACCACCAAGCCCTGTCCCCGCT	6	0	N	Y	430	358	ENSG00000026652	ENSG00000185345	+	-	6	6	AGPAT4	161471050	161615097	coding	PARK2	161688442	163068793	coding	-	-	161573058	161727899	-	+	N	N	1	N	N
JHOC-9	0.726717	49267	GCTTGGTGGTTTTCTTGATGGTTTCTTTGGAGGCTGCTTCCCAACGAGCCTGCTCGGCGGCTCTTTCATCGACTCTGTAGGCCTGAGTAGTTGTTCCTGAGGCTTCAAATACGGCACTGCACTCCCCTTCATGGTACGCTTCTTTACATTCCCGGCAGAAGGCAAA|GGCTTGAGATGCAATAGGACAGTCTGCAGTTGATCTTCCGGAAGAGCTGCTTGTTAATGGGCCAGAGGAGGAGAGTGAAGAGCTGAATGGTGTTGATGATTAGCCCTGAGGCAAT	6	0	N	Y	358	430	ENSG00000185345	ENSG00000026652	-	-	6	6	PARK2	161688442	163068793	coding	AGPAT4	161471050	161615097	coding	-	-	161727899	161573058	+	-	N	N	1	N	N
JHOC-9	0.924781	57977	CGCCGGAGCCCGCCTGACCATGTGGAAGCTGGGCCGGGGCCGAGTGCTGCTGGACGAGCCCCCCGAGGAGGAGGACGGCCTGCGTGGGGGGCCGCCACCGGCCGCCGCCGCCGCCGCCCAGGCGCAGGTTCAGGGAGCAAGTTTCCGAGGTTGGAAAGAAGTGACTTCACTGTTTAACAAAGATGATGAGCAGCATCTCCTGGAAAGATGTAAATCTCCCAAGTCCAAAGG|GTCGATGTATGTACTTGGCCACAAGGAGAGCTAGCTTCCTTCTGATGTGTCGTGGCTTTCTATAATCCTACTGCACACAAAGCACAGTGACCATCTATTTTTGGCTAGACTGAGCTAATTCCATGAGTTTGGTTCTCAAAATCACCTGACCTCTGTGGAGAGTGGAG…	6	0	Y	N	79	701	ENSG00000180190	ENSG00000147364	+	+	8	8	C8orf42	431646	484974	coding	FBXO25	346808	409871	intron	-	+	434494	397100	-	+	N	N	1	N	Y
JHOC-9	0.914035	58358	GGGCTCCAGCAGGCGCGGGGGAACGGGAGGGGGCCTGCGTGCGCCGGCGGGTGCTCTCCAGGGGGCGTCCCGGCGAGGCCCAGAGCGGGCCGGGGGCGGCGGCGGCTGGAGGAGCCCCCCCCACCTCCGGTCGGGCGCCCGGCTCAGCCGCCGGCGACGCGAGGCGCTCGCGGGGATTTGCAACTCGCCGGATCGAGTCCTCGCCGGCGGGGCCGCTGCTGCTGGGGAAG|CTGCTGCTGGTGGCCACAGGCTGGCACCAGGGCCCTGGACTTTAGAAGCCGTTGCTGCCCTCTCTGTCACCTGAAGCGGGGCCCTCTCCCATCCCACCCTTGCCCCGCCTCCCTGCCCCCACCGGGCCGGCCCTGCCCGCCGCCGGACCCTGGCATGTCAAGACCTGG…	5	0	N	N	4374	5955	ENSG00000182307	ENSG00000181790	+	-	8	8	C8orf33	146248630	146252219	upstream	BAI1	143542379	143623348	upstream	+	+	143528467	143542343	+	-	N	N	1	N	N
JHOC-9	0.931935	57907	ATACTGCGGAGGCCGAAGGTGTCGGCTCACATGTTCCAGCTCTTCAGGGCACAGGAAGTCTGGTGCCCCCTCGGTAGCGAGGAAGCGGCTGTAGGCCTCCGAGCCACCCTCGGCCAGTGCATCCACCGCCAGGCGGTAGTACTCTTTGTAGTGAGGCGGCAGGTACCCGGGTGCCAGTGGGTTGTCCCCCTGCGAGGAGCTCTGAGAGCGACGGGCCATGTTGGGGCCAGGGGCCT|GGCCTTGGGTCTGCAGTGCTTCGAAGCCCTCACTCCGGAGCTGCTCCAGGGCCACGGCCAGCTGCAGCCCCTCCACGTGTACCCAGGCCTGCTCCTCCTGTAGCTGCTGCAGCCACAGCTGCTCCTCCTGTAGCTGCTGCAGCCATAGCTGCTCCTCCCGCC…	22	7	Y	N	43082	4374	ENSG00000180921	ENSG00000182307	-	-	8	8	FAM83H	144878091	144887902	utr5p	C8orf33	146248630	146252219	upstream	-	+	144887850	144891807	+	-	N	N	2	N	N
JHOC-9	0.928719	44168	CAGATGTGTGTGGGACAAAGCTAGTAGTTTGGGAAGCTGCTCAGAATGGTGCAGATGAGGGAACTGAACTGGCATCAAATACTCACAACATAGCTCAGGATCTGTCAAACAAAAGTTCTTATGGACTCAAAGGGGCTTGGAAGAATTCTGTGGAAGAGTGGACAACAGAAGACTGGACTGAAGATCTTTCTGAAACAAAGGTCTTCACTGCCTCATCTGCTCCAGCAGAGAATCACATCTTACCTGGGCAAAG|GTGTAAGCACAGGAGGACCTTCATCCAAATCTGATATCAACTCAAGGTCTGGATCTTGTTCACTGGCAAGGACCATGCAAGGTGTTGTTGATTTTCGCCTGCTTGCCATTCTGATGTTATGAGGAAAAGCTCAGTGGTGATTAAA…	14	2	N	N	4563	51	ENSG00000137073	ENSG00000165156	+	-	9	8	UBAP2	33911691	34038947	coding	ZHX1	124329878	124355728	coding	-	-	33946077	124337259	-	-	Y	N	1	N	N
JHOC-9	0.955177	29706	CAGGTCGGCGGCTACGGCCCCGCAGGGAGCCGTAATGGAAGACCTCATTGGCACTGTTGGAGCTGTAGAGGATGAGGATGGTGATGAGGGCAAAGAGGATCACGAACACTGCTGACCGCTGCTCTTTGTTGCTACTCATTTCTCTCCGGCGTCTGCTGAGGGGTAGGTGTCGGCGTCCTGCAGGTGGCCCTGGGGGCAGGGATGTGGGTTCA|CACCGGTTCTTGCCCGTCTCGTCCTGGAAGATCTGGTCGCAGTAGGCCATCATGCGCTCCGTGAAGGTGTACACCTGCAGGCCGGGGTACATCCTGGTGAGCTGCAGCAGCGTGCGGTAGGTGCGGCCGCCGAGCACCCGGTCCATGTGCCTGCCCTGGCCCCACACCATGTAGAGCGTGTCTCGG…	37	4	Y	Y	2853	40714	ENSG00000160408	ENSG00000136840	-	-	9	9	ST6GALNAC6	129687421	129701753	coding	ST6GALNAC4	129709987	129719126	intron	-	-	129698432	129714368	+	-	N	N	3	N	Y
JHOC-9	0.908026	54146	GACCGGCTGCAACGGGCAAGTTGTCGGAGCCACTGCTGCATTATTATTAGCCCGTCTCCTGTAAGGGCTGCTAGCCCAGAACACGCTCCGAGGATTCCCGGCTGGAGGTGGCCCAGCCATGCCAGACGGGACCGTCTGGGGCGGTGGCTGCATGACTGAACCCTTGCACAAGTCGATGCTGCTTACAGAAGGAAGCAGGATATAGCTGTTCCTTAATTGGAGC|GCTTGGCCCCGCCCCTCGCCACCTGCCCGGCCAGGCGCGCCGGGGCCGTCCCAGTACGTCGCCCTGTTTACGCTGGCTCTTTCTCCCAGTCTTTTTTCGTTTTAAGATGTGAGAAGAGATGGGATTCTTCAATCAAGGCCACAAGCGGGAAATCAGTCTGCAGGACCGATGCCAG…	22	1	Y	N	26620	38	ENSG00000148396	ENSG00000196366	-	-	9	9	SEC16A	138454370	138491962	utr5p	C9orf163	138497768	138500339	utr5p	-	+	138491958	138497784	+	-	N	N	2	N	Y
JHOC-9	0.530137	54144	ATGGATCCGTGACCGGCTGCAACGGGCAAGTTGTCGGAGCCACTGCTGCATTATTATTAGCCCGTCTCCTGTAAGGGCTGCTAGCCCAGAACACGCTCCGAGGATTCCCGGCTGGAGGTGGCCCAGCCATGCCAGACGGGACCGTCTGGGGCGGTGGCTGCATGACTGAACCCTTGCACAAGTCGATGCTGCTTACAGAAGGAAGCAGGATATAGCTGTTCCTTAATTGGAGC|GCTTGGCCCCGCCCCTCGCCACCTGCCCGGCCAGGCGCGCCGGGGCCGTCCCAGTACGTCGCCCTGTTTACGCTGGCTCTTTCTCCCAGTCTTTTTTCGTTTTAAGATGTGAGAAGAGATGGGATTCTTCAATCAAGGCCACAAGCGGGAAATCAGTCTGCAGGA…	22	1	Y	N	26620	38	ENSG00000148396	ENSG00000196366	-	-	9	9	SEC16A	138454370	138491962	utr5p	C9orf163	138497768	138500339	utr5p	-	+	138491958	138497784	+	-	N	N	2	N	Y
JHOC-9	0.814562	57619	ACACAGGAGATCCAGGTCACCAGCATCCACTGGAGCTACAAGACCACGGATGACATCGTGAAGGTTGAAGTCTGGGATGTAGTAGACAAAGGAAAATGCAAAAAGCGAGGCGACGGCTTAAAGATGGAGAACGACCCCCAGGAGGCGGAGTCTGAAATGGCCCTGGATGCTGAGTTCCTGGACGTGTACAAGAACTGCAACGGGGTGGTCATGATGTTCGACATTACCAAGCAGTG|GCTGAAACATCCATCTTCTCCTGCCCTCAGACATGGGAGCACCTGGTTCTCAGGCCTTTGGACTTGGACTGAATTAAGCCACCAGCTTTCCTGGGTCTCCAGCTTGCAGACCGCAAATGGGACTTCTTGGTCTCCATAATAGTGCGAGTCAACTTCCATGAT…	16	2	Y	N	17813	0	ENSG00000196642	ENSG00000223256	+	-	9	9	C9orf86	138822195	138855460	coding	U6	140269866	140269969	upstream	+	+	138843757	137351860	+	-	N	N	1	N	N
JHOC-9	0.923898	31136	AAGGTGAAGAACTTTGGCTGGTCCAGGTCCGCGCGCGGTGCCCGGGGGCTGCAGCCCGGCCTGGGCGCCCCGGTCCCGACGTCGGGCCCCCCACCCGGCTGCAGGAGGCGCCGTTTGCGTAGGACACACACCCGGCGGCGCAGGCGGAGCACAGCGCGCACGGGCGCGATCACGCACCGGCCCGAGGCTCGGGGGGCCGCGGCAGCAGGCTCCAGGCTGGGCTGGCCGCGGTCCATGTCGCAGGAACGGCGCTCCGCATACAGGTCGCCCTCCCTG|GCCTGTAGGCTCCAGGGCCTTCTGCAACGCCTCCAGCTTAGACGGGGCCACCCTGGGGTGCAGGTGAATGAGGAGCCGCAGCGCGTGCCGGTGCACGTTCTCCTTCC	3	3	Y	Y	242	17250	ENSG00000198113	ENSG00000188986	-	+	9	9	C9orf167	139292099	139296913	utr5p	COBRA1	139269580	139287819	coding	+	+	139292926	139286888	-	+	N	N	1	N	Y
JHOC-9	0.563094	23883	ACCCCTTCACTACAAAAAAAATTTTTAAAGGTAGACGGGTGTAGTAACAGGTCCTTGTAGTCCCAGCTACTCTGGAGGCTGAGGCAGGAGGATCACTTGAGTCCAGGAGTTCGAGGCTGCATAAGCTATAATCATACCACTGCACTTCAATCTGGGCAACAGAGTGAGAGTCTGTCT|ACAGGTTTTGCCCAGCTCTAAAATGTCTTGCCCTCAAAGGCCTGGAGATTGAAGGCAGTATCCAGAAACTTCTTCAGTGACACCAGGTGAGTGTTCCTGTTTCCTGTGGCTGGTGCAGCCGCTGGGTCCCGGCCAACATACCT	4	0	N	N	0	16251	ENSG00000213147	ENSG00000197444	+	-	10	10	BX322534.3	135365558	135366023	upstream	OGDHL	50612717	50640375	utr3p	+	-	50600112	50613263	+	-	N	N	1	N	N
JHOC-9	0.938058	31025	CTGGGGGCCGAGGAGATCAGTAGTTCTTCCGGAACTTCAGACAGATTCAGCCGAATACTCAAGCACATCTTGACCCAGAGGAGCTACTACCCACTCTACCCGCCCCAAGAAGACATGGCCATTGACTATGAGTCGTTCTATGTTTACGCACAGCTGCCTGTCACCCCAGATGTCCTCATCATCCCGTCAGAGCTGAGGTACTTCGTGAAG|CTCCTCAGCCCTGGACCGGGGACAAGTAACCCTCGGTGACAAGACCAAAGTGCACTGCTGCCCACACAGTTCCTACCTTTCTGGCTTCAATTCTTCAGAAGAGTTTGCCGTCCTTTGGGGAGAACGTGATTTTTGTTATCTCAGCCCACTGACTTCATTGAT	5	2	Y	Y	2908	3875	ENSG00000014138	ENSG00000149798	+	-	11	11	POLA2	64786006	64821663	coding	CDC42EP2	64838907	64846475	utr5p	+	+	64820037	64844591	+	-	N	N	1	N	Y
JHOC-9	0.911867	57238	GGGGGATTGTGGGCAACTTCTAGGGCTTGAGCACAAGTGATGTCCCCTCATCCCTAGGTCCTTTGGCGTGGTGCTATGGGAACTGCTGACTGGTGAGATCCCCTACAAAGACGTAGATTCCTCAGCCATTATCTGGGGTGTGGGAAGCAACAGTCTCCATCTGCCCGTGCCCTCCAGTTGCCCAGATGGTTTCAAGATCCTGCTTCGCCAGTGCTGGTAAGGATGGTCTGGGCTGGGATACTGGGC|CTGACATTGATTAGATATTGAGCCAGGCTAATGCTGGCAGCAGATCCAGTGATGGTAACCTGCCTATCAGTAGATCCTTCCACTGGGTTCGCAATTTTGATCTGTGCCCCAGACATCTGACGGATCTCATTTATTTTGGCGCCTTGACGCCC…	15	5	N	N	215	4374	ENSG00000139625	ENSG00000182307	-	-	12	8	MAP3K12	52160547	52179538	intron	C8orf33	146248630	146252219	upstream	-	+	52165077	75678115	-	-	Y	N	1	N	N
JHOC-9	0.734357	37636	CACGGGCGGAGCCTGGCACTTTCCGTGGCTGTGAATGTGGCTCCTGGCAGACTTTGTGCCGGCAGATATAGCAGTGATGTTCAGGAAATGATCCTGAGCAGTGCCACGGCGGACAGGATCCCCATTGCGGTGAGCGGGGTCCGGGGCATGGGCTTTCTCATGAGACACCACATCGAGACAGGCGGAGGGCAGTTGCCGGCCAAACTTTCCAGCCTGTTCGTTA|AGGCTGGCAGAGAACAGTGGAGCAGGCAACACACAAAACTACCGTTTGTGCATGGCTACAGACCATGGTGATTTTATAGCATCCTGGGCATGTCATATCCATGAAGTAGGAATCGGGACTCTGCACCAGGCGTTTCTTCTTCTGTTTCCTCTTCTCTTCTGGAGAAGGATGAAGG…	9	2	N	N	39338	431	ENSG00000089154	ENSG00000135097	+	+	12	12	GCN1L1	119049399	119116896	coding	MSI1	119263516	119291341	upstream	-	-	119052835	119293768	-	+	N	N	1	N	N
JHOC-9	0.973884	39958	AGTGTACCAAAGTCGGAGGCTCCGATAAAGCCAAAGCTAAAATTGCTTGTTTGGCTGGGATTGTATTCATACTGTCAGGGCTGTGCTCAATGACTGGATGTTCCCTATATGCAAACAAAATCACAACGGAATTCTTTGATCCTCTCTTTGTTGAGCAAAA|GAGTGGTCCACAGTTGTCATTACCCAGTGGTCAGTGAAGGAAGGAAGGCAAGAGTGGCGGAACACCGCTGGAGAAACAGATAACTACATGTGGCATGTTAACTCCTGTCAAAGACATGTTCACTGAAGACTCTCCTGAGCTTTTCCAGGATGTATGTCCAGGAGATCCTGTTGGCACATCCAAACATTTCCCCT	8	1	Y	N	1925	169	ENSG00000134873	ENSG00000134874	+	-	13	13	CLDN10	94883859	95029907	coding	DZIP1	95028458	95094958	intron	+	-	95010718	95052777	+	-	N	N	2	N	Y
JHOC-9	0.911247	39957	ATAAAGCCAAAGCTAAAATTGCTTGTTTGGCTGGGATTGTATTCATACTGTCAGGGCTGTGCTCAATGACTGGATGTTCCCTATATGCAAACAAAATCACAACGGAATTCTTTGATCCTCTCTTTGTTGAGCAAAAGTATGAATTAGGAGCCGCTCTGTTTATTGGATGGGCAGGAGCCTCACTGTGCATAATTGGTGGTGTCATATTTTGCTTTTCAATATCTGACAACAACAAAACACC|CAGGAGTGGTCCACAGTTGTCATTACCCAGTGGTCAGTGAAGGAAGGAAGGCAAGAGTGGCGGAACACCGCTGGAGAAACAGATAACTACATGTGGCATGTTAACTCCTGTCAAAGACATGTTCACTGAAGACTCTCCTGAGCTTTTCCAGGATGTA…	5	3	Y	N	1925	169	ENSG00000134873	ENSG00000134874	+	-	13	13	CLDN10	94883859	95029907	coding	DZIP1	95028458	95094958	intron	+	-	95027590	95052774	+	-	N	N	2	N	Y
JHOC-9	0.913816	32667	CAGGATGCCAAGAGCCAGCAGAAGGAGCAGATGTTGCTGCTGGAGAAGAAGAGTGCTGCTTACTCCCAGGTGCTTCTCCGCTGCCTCACTTTGCTGCAGAGGCTTCTTCAAGAACACCGGCTGAAGACTCAATCCGAGCTAGACCGCATCAATGCCCAGTACCTGGAAGTCAAGTGCGGTGCTATGATCCTTAAGCTGAGGATGGAGGAGCTAAAGATTTTGTCCGACACTTACACTGTTGAGAAAGTGGAAGTTCATCGTCTGATTA|GGTTTGATTTCCTCTGCATGCCTGTCTTCCATCCGCGTTTCAAGAGGGAGTTCATTCAGGAACCTGCTAAGAATCGGCCCGGTCCCCAGACACGATCAGACCTACTGCTGTCAGGAAGGGACTGGAATAC…	2	2	Y	Y	1338	12632	ENSG00000092036	ENSG00000100462	+	-	14	14	C14orf94	22485278	22496197	coding	PRMT5	22459573	22468501	coding	-	-	22486220	22467664	-	+	N	N	1	Y	Y
JHOC-9	0.592232	41395	TGAGGAACTGGAGAGCCTTGTCCACATTCTCCAGGCAGTGGATGCGCATCTTCCCCTTGGTGGGCTTTGGCAGCATCTCTCCAGAGAGCACCTCCAGCAGCTTGATGAGCATGCGCCCATCCCGCAGGTCCTTGTAGAGATCGGTGATGCGGCAGGACACTCGAGCCAGGTGCGAGTTCACCCATTTCGTGAAGGTCTTTTTCTGAACAACTTCCCGCTCATCT|TTGTGTGTATACATGTGTTCCAACAATTGGCTCTTTCGAGGGAATTTATGACCACAGATGGTACAGCTCATTTTTCTTTTCCTTGAAAAAGAAAAAT	9	2	N	N	1081	54	ENSG00000070182	ENSG00000089775	-	-	14	14	SPTB	64282754	64359619	coding	ZBTB25	64023310	64041055	coding	-	-	64359419	64023587	+	-	N	N	1	Y	N
JHOC-9	0.936182	29630	GGAGATCTTTGGCCCTGTTCAGGAAATTTTGAGATTTAAGACGATGGATGAAGTTATCGAAAGAGCCAATAACTCAGACTTTGGACTCGTAGCAGCTGTCTTTACTAATGACATCAACAAGGCCCTCACAGTGTCTTCTGCAATGCAAGCTGGGACTGTTTGGATCAATTGTTACAATGCCTTAAATGCCCAGAGCCCCTTTGGGGGATTCAAGATGTCTGGAAATGGGAGAGAAATG|CTGATGACAAGACGGCAAGAGGGTGTTGAGCTTTCCTGCTGTCTCTGAGGTGGGTGGGCCCAGCTGATACGCCTAATGTGACCCACAGCACCAGTTGGATGGAGAGGGTTCTGGGCCTTGGGCCTGAGGCTGCCTCGCTGGGTGTGGACTCTGACCTCTG…	23	1	N	N	864	231	ENSG00000128918	ENSG00000166035	+	+	15	15	ALDH1A2	56032920	56145908	coding	LIPC	56490060	56648365	intron	-	+	56034759	56623832	-	+	N	N	3	N	N
JHOC-9	0.982126	52031	ACGGCCTGCACTCTGCGCTTTGAGCTACTGGGCTGTGAGCTGAACGGATGCGCCAATCCCCTGGGCCTGAAGAATAACAGCATCCCTGACAAGCAGATCACGGCCTCCAGCAGCTACAAGACCTGGGGCTTGCATCTCTTCAGCTGGAACCCCTCCTATGCACGGCTGGACAAGCAGGGCAACTTCAACGCCTGGGTTGCGGGGAGCTACGGTAACGATCAGTGGCTGCAG|ACTGCTGCCTTGGACCGGGACAGCTCGCGGCCCCCGAGAGCTCTAGCCGTCGAGGAGCTGCCTGGGGACGTTTGCCCTGGGGCCCCAGCCTGGCCCGGGTCACCCTGGCATGAGGAGATGGGCCTGTTGCTCCTGGTCCCGTTGCTCC	7	4	Y	N	70489	4127	ENSG00000140545	ENSG00000140511	+	-	15	15	MFGE8	87242920	87257614	coding	HAPLN3	87221523	87239774	utr5p	-	-	87245786	87239763	-	+	N	N	2	Y	Y
JHOC-9	0.950353	52032	GTGAGATTGTACCCCACGAGCTGCCACACGGCCTGCACTCTGCGCTTTGAGCTACTGGGCTGTGAGCTGAACGGATGCGCCAATCCCCTGGGCCTGAAGAATAACAGCATCCCTGACAAGCAGATCACGGCCTCCAGCAGCTACAAGACCTGGGGCTTGCATCTCTTCAGCTGGAACCCCTCCTATGCACGGCTGGACAAGCAGGGCAACTTCAACGCCTGGGTTGCGGGGAGCTACGGTAACGATCAGTGGCTGCAG|ACTGCTGCCTTGGACCGGGACAGCTCGCGGCCCCCGAGAGCTCTAGCCGTCGAGGAGCTGCCTGGGGACGTTTGCCCTGGGGCCCCAGCCTGGCCCGGGTCACCCTGGCATGAGGAGATGGGCCTGTTGCTCCTGGTCCC…	7	4	Y	N	70489	4127	ENSG00000140545	ENSG00000140511	+	-	15	15	MFGE8	87242920	87257614	coding	HAPLN3	87221523	87239774	utr5p	-	-	87245786	87239763	-	+	N	N	2	Y	Y
JHOC-9	0.794695	52033	CCATGATGTTAATAAAAAACACAAGGAGTTTGTGGGTAACTGGAACAAAAACGCGGTGCATGTCAACCTGTTTGAGACCCCTGTGGAGGCTCAGTACGTGAGATTGTACCCCACGAGCTGCCACACGGCCTGCACTCTGCGCTTTGAGCTACTGGGCTGTGAGCTGAACGGATGCGCCAATCCCCTGGGCCTGAAGAATAACAGCATCCCTGACAAGCAGATCACGGCCTCCAGCAGCTACAAGACCTGGGGCTTGCATCTCTTCAGCTGGAACCCCTCCTATGCACGGCTGGACAAGCAGGGCAACTTCAACGCCTGGGTTGCGGGGAGCTACGGTAACGATCAGTGGCTGC|AGACTGCTGCCTTGGACCGGGACAGCTCGCGGCCCCCGAGAGCTC…	8	4	Y	N	70489	4127	ENSG00000140545	ENSG00000140511	+	-	15	15	MFGE8	87242920	87257614	coding	HAPLN3	87221523	87239774	utr5p	-	-	87245788	87239765	-	+	N	N	2	Y	Y
JHOC-9	0.928119	27072	TAAAGGTATCTAAAAACAAGCAAGAAATGGCATTTTACAGCCTTCCTGAATTTGAAGAGTGGAAGAGTTCTACTCCAAATCATAAAAAATGGAAAGTCAAATATTACAAAGGTTTGGGCACCAGCACATCAAAGGAAGCTAAAGAATACTTTGCAGATATGAAAAGACATCGTATCCAGTTCAAATATTCTGGTCCTGAAGATGATGCTGCTATCAGCCTG|AGAATCCAAGGATGGAGAGCCAAGCCCACGATCAGCTGCCCACACCATGCCCAGGAGGAAGAAAGGCTACTGCGAGTGCTGTCAGGAGGCCTTCGAGGAGCTCCATGTGCATCTTCAGAGTGCCCAGCACCGGAGCTTTGCCCTGGAAGCCCATCTATATGCAGAAGTGGACAGGAT…	65	1	N	Y	2455	438	ENSG00000131747	ENSG00000161692	+	-	17	17	TOP2A	35798321	35827934	coding	DBF4B	40141502	40185157	coding	-	+	35816162	40179977	-	-	N	Y	1	N	N
JHOC-9	0.69293	31793	CTTGCTCCTGCCGGGCGTGCAGGGCCCCGCCGCCGCCATGTCGGGCTCGTTCGAGCTCTCGGTGCAGGATCTCAACGACCTGCTCTCGGACGGCAGCGGCTGCTACAGCCTCCCGAGCCAGCCCTGCAACGAGGTCACCCCGCGGATCTACGTGGGCAACGC|ATGAAATATATTCAGGACTTCCAGAGAGAGAAACAGGAGTTCGAGCGAAACCTGGCCCGATTCAGGGAGGATCACCCCGACCTAATCCAGAATGCCAAGAAATCGGACATCCCAGAGAAGCCCAAAACCCCCCAGCAGCTGTGGTACACCCACGAGAAGAAGGTGTATCTCAAAGTGCGGCCAGATGAGATCATGA	10	0	N	Y	3567	3537	ENSG00000108861	ENSG00000108312	+	-	17	17	DUSP3	39199016	39211872	coding	UBTF	39637928	39653776	coding	-	-	39211694	39646176	-	+	N	N	1	N	N
JHOC-9	0.573761	9461	CTCCTTATCTTAGCTTGTTATCTGAATTCCCAAATCTCCAGGGACCTCCAGCTCCATGAATGGTATCTCCATCTCTTCAGGTGACTGAGTTGGAAATCTTGACTTCACTCCACCAATGACCTGAGTCATTCTTAGAAAGTCTGAAGAAGGAGCATGCAGTTCTGAGGGTGGCAGCAGGTCCAGGAATTGGAATGTGACCACAGGGGAATTCCTCATAAAGGGCTGAACTTGCCTGAATGAGTTTCCT|CAGACTATGGAGGATTCACCACCAGTCTGGGAAGCAACAGCCTGGGCTCCAGAGTCGGCCACTCGTCCGTGCACAGACGAGGAGAGGTCTCATGAAGCTTCGGCGCAGTCTGGGACCCTAGCTCTTTTGTAACGAGTTGTTTGGCATGAGC…	10	1	Y	N	309	0	ENSG00000131096	ENSG00000221044	-	-	17	17	PYY	39385637	39437363	utr5p	U3	39457915	39458117	downstream	-	-	39399426	39455933	+	-	N	N	1	N	N
JHOC-9	0.794848	49453	TTCCTCATCTCCCCACCACTGGCCGGGTTGCTCCTGGACGCCACCAACAACTTTAGCTATGTTTTCTACATGTCCAGCTTCTTCCTCATCTCAGCTGCCCTCTTCATGGGTGGCAGCTTCTACGCCCTGCAGAAGAAGGAGCAAGGCAAGCAGGCTGTCGCGGCGGATGCCCTGGAGCGGGATCTTTTCTTGGAAGCCAAAGACGGTCCTGGGAAGCAACGGTCCCCTGAGATCAT|ATTTTGCAGTAATTTGCATCTGGACATGGGATACGGGAGGCCAGGCTGCTCCTCGCAGTACACCCACCCACGCCTGCACCTGCCTCAGCGAAGCCGCTCGCCGCTGGTTCCAGCACAGGCTAAAGAGCTTCGGCATCCAGAAAACCAGAAGCGCGCCGCGCA…	15	0	Y	N	13994	1869	ENSG00000170190	ENSG00000125449	+	-	17	17	SLC16A5	70595650	70613841	coding	ARMC7	70617677	70637955	upstream	+	+	70611870	70617425	+	-	N	N	1	N	Y
JHOC-9	0.628921	43633	TGGACTTGATCTCGATGGTCTTGGGGATGCGCTCCTCTGAGGTGGGCTGCACCGACTTCCGGCTGATTTTGGATTTGAAGAGGGTGTTGATTAAGGTGGATTTACCCAAGCCGCTCTGCCCGACCACCATGATGTTGAACTCGAAGCCCTGCTTCATGGCCTTCCGGCGCATCTGCTCCAGGATGGAGTCAATCCCCACGTAGCCGAAGTCCACCGGGGCCTTCTCGTTCCGTGATGCAGGCGCCTGCTTGAGCCCGGCATCTCTGGGGGTGTCGGCCATGTCGCCAACGCAGCTGG|GAGCGCGCGCCCCGCTGCCTCGCCGCCACACTTTCCTGGGAGCGGCGGCCACGGAGGCAC	13	8	N	N	44812	358	ENSG00000184640	ENSG00000176845	-	-	17	17	2011-09-09	72827197	73008273	coding	METRNL	78630856	78646005	upstream	+	+	72989836	72789152	-	-	N	Y	1	N	N
JHOC-9	0.528918	50718	GGCCAGCAGGATGGAGGAGATCCAGGCTGTGTCGCTGTAGCCGATCCCAAACTCCTGTATGAGCTCCTTGAAGAAGACACTGACGGCCTTGGGGAAGGCGTAGGAGAAGCCAGTGATGACGAAACAGCCGAAGAGCACGGCCCAGCCCCAGCCGCCGTCAGGGGCCTTGACGCCTGTGGGGCCCTCGTCCACCACGGCCCCTCCCATGGCCAGGAGGGTTGGTTCCGCCTCACC|AGGGTTACCCAGAGCTTGTCATTGCTGGGACTGCAGCTACCCTACGTCTCAACCTGGAGCATCCCAGGTCGAGGAGCAGAGGTCACCACCTGCCAGCCCCTGCTGTGGCCTCGTGCCCAGCCCCAACCTGGCACATGGAGGCACAGGGAGGTTCTGAAGTGCCC…	17	0	Y	N	13556	308	ENSG00000141526	ENSG00000176155	-	+	17	17	SLC16A3	77779582	77790658	utr5p	CCDC57	77652635	77763978	upstream	+	-	77780271	77769348	-	+	N	N	1	N	Y
JHOC-9	0.865565	32754	ACAGGAAAGCGATGGTGAAAGCGGGGCCGTGAGGGGGGCGGAGCCGGGAGCCGGACCCGCAGTAGCGGCAGCAGCGGCGCCGCCTCCCAGAGTTCAGACCCAGGAAGCGGCCGGGAGGGCAGGAGCGAATCGGGCCGCCGCCGCCATGGAGCTGAGAGTCGGGAACAGGTACCGGCTGGGCCGGAAGATCGGCAGCGGCTCCTTCGGAGACATCTATCTCGG|ATGCTTTGCGTGTGGGATGGAAAATGGATTCCGAGTCTATAACACTGATCCACTAAAAGAAAAAGAGAAACAAGAATTTCTAGAAGGAGGAGTTGGCCATGTTGAAATGTTATTTCGCTGCAACTATTTAGCTTTAGTTGGTGGTGGAAAAAAGCCGAAATACCCTCCCAACAAAG…	32	3	N	Y	4993	4818	ENSG00000141551	ENSG00000141580	+	-	17	17	CSNK1D	77795535	77824862	coding	WDR45L	78165742	78199512	coding	-	-	77824471	78195188	-	+	N	N	1	Y	N
JHOC-9	0.963082	31590	GGAAGTGGTGGTACTGGGCGTCCCCAACCACGGCCTTGAAGCCGTCGTCTGACGCGATGATGAGCACCTCGAAGGGCTGCCCGCGCTGGAAAGGAACGCCCGGCCCGCGCTCCTCGCGGCCCCAGGAGCCTTGCTCCTTGCTGTTGAAGACCACCTCCGACGTGTCCAGCCGGGGGTTGAAATGCAGGGCGGCATCGGAGCCCTGCTCCTCCCCGCACAGCAGGTTTACATGGA|ACCGACCCCCGCGGCCCCGCAGCGCCGACGCTCCAGCTGGCCTTCGGCCCGAGTCACATCTCTGCGGCGCGGCCGCGGCCCCCGCTCCACGCACGCCCGCCTGCGGGTCCAGCTTCACTGCAGCGCCTGCCAGAGTCGCTGCCGCGCGAGGCGCCCCCTGGCCC	3	3	N	Y	34	8542	ENSG00000178934	ENSG00000167191	-	-	19	16	LGALS7B	43971694	43974232	coding	GPRC5B	19777796	19803652	intron	+	-	43973169	19803550	-	-	Y	N	2	N	N
JHOC-9	0.924653	31592	CTCCTCGCGGCCCCAGGAGCCTTGCTCCTTGCTGTTGAAGACCACCTCCGACGTGTCCAGCCGGGGGTTGAAATGCAGGGCGGCATCGGAGCCCTGCTCCTCCCCGCACAGCAGGTTTACATGGA|ACCGACCCCCGCGGCCCCGCAGCGCCGACGCTCCAGCTGGCCTTCGGCCCGAGTCACATCTCTGCGGCGCGGCCGCGGCCCCCGCTCCACGCACGCCCGCCTGCGGGTCCAGCTTCACTGCAGCGCCTGCCAGAGTCGCTGCCGCGCGAGGCG	3	3	N	Y	34	8542	ENSG00000178934	ENSG00000167191	-	-	19	16	LGALS7B	43971694	43974232	coding	GPRC5B	19777796	19803652	intron	+	-	43973169	19803550	-	-	Y	N	2	N	N
JHOC-9	0.904425	45879	GGCAGCGCGTGGACCGCGACGTGGCACCGGGAACTCTCTGCGACGTGGCCGGCTGGGGCATAGTCAACCACGCGGGCCGCCGCCCGGACAGCCTGCAGCACGTGCTCTTGCCAGTGCTGGACCGCGCCACCTGCAACCGGCGCACGCACCACGACGGCGCCATCACCGAGCGCTTGATGTGCGCGGAGAGCAATCGCCGGGACAGCTGCAA|GAGCTGCAGAAAGGAGGAGTCCGTCGGCACACAGCAGGGGCACCACTGTGCTGGGAAGGCCTGCTGGAGACGGAAGGCGGGACCCCTGGGGACAGCAACAGAAACGGCAGAAACTTGGCCCAGGGGCTAAGCAACCTCCAGCAGAGAGCAGCTGGAGAAACATAACAGGGACAGAGTCAGGCAGAGA…	13	2	Y	N	1224	20648	ENSG00000197766	ENSG00000175221	+	-	19	19	CFD	810665	814606	coding	MED16	818964	844218	downstream	+	-	812955	818428	+	-	N	N	2	N	Y
JHOC-9	0.860647	47425	GAGCAGAGGATCGAGCCTCCGGACCGGCGCTGGCAGTACCTGCTCATGGCCGCCGAGCCCTACGAGACCATTGCCTTCAAGGTGCCGAGCAGAGAGATCGACAAGGCGGAGGGCAAGTTCTGGACACACTGGAACCGGGAGACCAAGCAGTTCTTCCTCCAGTTCCACTTTAAGATGGAGAAGCCCCCGGCTCCACCCAGCCTCCCTGCTGGCCCCCCTGGGGTGAAGCGGCCTCCACCCCCGCTGATGAAC|GTGACCTGGGAGCCAACACCCTCGCTGAGGTTCCAGGAGCCCCCGCCTGGAGGAGCTGGCCCCCCAGAGCTGGCGCTGCTGGTGCTGTACCCTGGGCCTGGCCCTGAGGTCACTGTGACGAGGGCTGGGCTGCCGGGTGCCCAGAG…	7	1	Y	N	16870	66	ENSG00000104897	ENSG00000104899	+	-	19	19	SF3A2	2187816	2199677	coding	AMH	2200113	2203072	coding	+	+	2198867	2200743	+	-	N	N	1	Y	Y
JHOC-9	0.650991	56301	GCGGTAGAGGTTGTCCCTGTCCCCAATGAACAGCGTCCTGTTGACCCGCAGGACTCGCTGGATGTTGAGGTCGTCAGCACCTTCTGCGGGGGTCAGGCGTCCGGGCCCGCTGCCCACAAACACGGGATAGTGGTTCAGGTAGTCCCTGGGGGCCACGCTAAGCGGCGGCGGCTCCTCAGGAAAGAGGCCGTGGGCGCCCCCCAGTAGCAGCAGCAGAAGCAGCAGGGCCGGGCGGGGAGGGGACGCTCGCGGGGTCTGCATGGCGAGGGCCAGGCGACAGGAGGAGGTGACG|CCTCGGAGCCGCGGCCGCCGCGAGTGCGCGGGCGGGAGGCGCGAGGGCGGGAGGGCGCGGGCTGGGGGGGTCCGTGCGCGCACCTGTCCCGGCCGGGCCGCTCAGC…	85	3	Y	N	36010	59	ENSG00000167680	ENSG00000213753	-	-	19	19	SEMA6B	4493600	4509507	utr5p	AC016629.7-3	63778624	63802660	upstream	-	+	4509500	4532474	+	-	N	N	2	N	N
JHOC-9	0.721751	33820	CCTCCTGCCCGGGCCCCCAGCTCCCTCGCCACTGCCGGCCACACCACTCAGCGCCAAGGAGGACGCCAGCAAAGAAGACGTCATCTTCTTCTAAAAGGGCCGTGACTCA|AGCTTTCTCAAGGCACGACAGGCCCCCTCTTCCTCATCTTGATTTGGATACAAGACGCCAGCTGGCAGGCAGGAGGTGCTGCTGAAGCCCTGCACGGCCCCTGAAAACTGTCACGGCTCAGGAGCTCCAGGCTGAGGCCTGGGGGACCTCGCATCAGTCCCTCCACCCACCCTGCCCATGGGTTTCACCACAGGCAGCTCCATGAGA	4	2	Y	N	14234	90	ENSG00000104880	ENSG00000104883	+	-	19	19	ARHGEF18	7351866	7443370	utr3p	PEX11G	7447761	7459905	utr3p	+	-	7441199	7447795	+	-	N	N	1	N	Y
JHOC-9	0.547163	57994	CGAAGTGCAAAGAGCCGTCTCACTCTTCTCTCTGAACGACCCGGCCCTGAGCCCGGACATCCCGCCTGCACACAGTCCTGTCCACAGCCACCTGAGCCTGGAGAGGGGACCCCCGACCCCCAGGACCACCCCTACCATGAGCGAGGAGCCACCCCTGGATCTGACAGGCAAGGTGTACCAGCTGGAGGTGATGCTGAAACAGCTGCACACTGACCTGCAGAAGG|TCTGCACTCCTGAATGTCCTCTGCACCCGGCCCCCAGAAACCTCAGGTGGGGAGCATCACCTGATCGCCCACAGTCCGCACAGGAGATGAGGTCCTCGGGACACCCCGTCTTCTTGGAGCCCCCCAGGCAGAAGTCACAGTAGCCGTTGGGGATGACAGTGCCGTCGGGCGCCT…	5	3	Y	N	5524	10	ENSG00000105738	ENSG00000011332	+	-	19	19	SIPA1L3	43089708	43390849	coding	DPF1	43394217	43406628	intron	+	-	43388577	43398560	+	-	N	N	1	N	Y
JHOC-9	0.821379	35011	GGCCGGCAACGTGGTGGGCGTGTCGGTGGTGACGCACCCCGGGGGCTGCCGGGGCCATGAGGTGGAGGACGTGGACCTGGAGCTGTTCAACACCTCGGTGCAGCTGCAGCCGCCCACCACAGCCCCAGGCCCTGAGACGGCGGCCTTCATTGAGCGCCTGGAGATGGAACAGGCCCAGAAGGCCAAGAACCCCCAGGAGCAGAAGTCCTTCTTCGCCAAATAC|CACCGGAGGAGCGTGAGCCCCAGGGGGCACGGACTTGTGTTTTTTTCTGCTGTGTCACTGATGAGGAAACTGAGGCCCAGCAGTGAGAAACTGGCATGAGGTGGCAGAGAACCAGGAGGCCTCCTGGGCTCTCGGCCCCACACACC	9	0	Y	N	6336	389	ENSG00000161671	ENSG00000161677	+	-	19	19	C19orf63	55671548	55678419	coding	JOSD2	55701067	55706231	downstream	+	-	55676046	55700837	+	-	N	N	1	N	Y
JHOC-9	0.900914	39862	GTCAGTTGTATCTACTGGCACCTCCTTCTCCTCCTCATCCCCTGGCTTGGCCTCTGCAGGGGCTGCAGAGGGTAAACAGGGTGCAGAGAGTGACCAGGCCGAGCCTATCATCTGCTCCAGTGGGGCAGAGGCACCTGCCAACTCTCTGCCCTCCAAAGTGCCTACCACCTTGATGCCTGTGAACACAGTGGCCCTGAAAGTGCCTGCCAACCCAGCATCTGTCAGCACAGTGCCCTCCAAGTTGCCAACTAGCTCAAAGCCCCCTGGTGCAGT|GGAAGCATCTCACCGTGTGGTTGGGGGCCAGCACCACTGGCTGCCCATCTGGGCCGTAGTGGGTTTCTATGTATCCTGGGGCCAGCAGCCTGCTGAGAGGGGGTGTTACAGGGAACACTGAATTC…	141	2	N	N	5395	1	ENSG00000088888	ENSG00000149451	+	-	20	20	RP11-119B16.1	3775484	3795973	coding	ADAM33	3596617	3610893	coding	+	-	3793284	3603661	+	-	N	N	1	N	N
JHOC-9	0.95155	56877	GAAGGGGAAGCTGAATCCCAGTGGCTGCAGGACACAGGCCTGTCGGGCCTCCTTGGTGGCCTGGGCTTGGATGGTGATCACCAGGAGCTCCTGTCCACCCTGACACAGACCCAGGTGGCCGCTGTGTGCCGCCGGCTGGACATCTATGCTCGCTCAGTGCGAAGACAACACAAGACACCTGTCAGAGATGTCAGGGATGTCTTTGGGGTCTTCAATTCAGGG|AAGTTTACCGTCCCCAAAGGCAGACTTGGCGTGACGAGGATAGGAGACTTGTCCCTGCAGGATATGAGGAAGGTACCTTCTCTGGCCCTCATAGAGCTGACCGCGCTCTGTGACATC	24	0	N	N	0	458	ENSG00000149656	ENSG00000124143	+	-	20	20	C20orf69	62392182	62405151	upstream	C20orf95	36696740	36712517	upstream	+	+	36689272	36696677	+	-	N	N	2	N	N
JHOC-9	0.59986	52921	CTTGAAGGACCAGCGGGACCTGTGTGCTGGGGAGGACTTTGTGGTCAGCTTCTAGCAGGCTGTCAAGGGGCACACCAAAGAGGCGAGTTTCTGCCGCTTTCCACTTCCCCGCCTTGCTCCTCTTCAGGTCCAAGCCGAGGATGTCACAGAGCGCGGTCAGCTCTATGAGGGCCAGAGAAGGTACCTTCCTCAT|ATCTCTGACAGGTGTCTTGTGTTGTCTTCGCACTGAGCGAGCATAGATGTCCAGCCGGCGGCACACAGCGGCCACCTGGGTCTGT	4	0	N	N	458	0	ENSG00000124143	ENSG00000149656	-	+	20	20	C20orf95	36696740	36712517	coding	C20orf69	62392182	62405151	upstream	+	+	36696740	36689239	-	+	N	N	2	N	N
JHOC-9	0.850748	52636	CGTGGATCGAGGGGAAGGTGGTTCTGAAGACGGATCTGAGGATGGGCTTCCCGAAGGAATCCATCTGGATAAAAATGATGATGGAGGAAAAATAAAACATCTTACATCTTCAAGAGAGTGTAGTTATTGTGGAAAGTTTTTCCGTTCAAATTATTACCTCAATATTCATCTCAGAACGCATACAG|ATCTCTCTACACCAGGTGAAATCTACTGGAGACCGGTAGCGGTCCTCTGGATTGTGCCAACACCAATTGATTGGTGGCAGTTGCCTGAAACACAGTATCAAGAAACATTCTGAAGTTGAGTCCAAGCATGCCAGGAAAGAAGATCATGATCAATAGGCCAAGGGTGCCGGAAAAGGGATGTTCAGCCTGTGTTTCATCCGATATACAATATAT…	2	3	N	N	1970	0	ENSG00000171940	ENSG00000149656	+	+	20	20	ZNF217	51617011	51644208	coding	C20orf69	62392182	62405151	upstream	-	+	51628280	52196413	-	+	N	N	1	N	N
JHOC-9	0.664535	19994	CACGGGCACAGCCTACCCCCCAGCTTGTGATTCCCACGACCACATAGGCGCTTTCCTTGCTGTCTTTGCACATGAGAGGCCCGCCGCTGTCTCCCTGGCAGGTGTCGATCTTGCCTACAGGATACCCCGCGCACACATTGGTTGGCTGAACGCGCCCATTGTACCACTGGGTCGAGTTACACAAGTCCAGGTCGATGAGATCCACACGTGCCTCCATCAGTATAGATGATGGCCTGGGGG|TTTGCTTTTGTTTCCTGGTAATAACTGGTTTACGGCCCTGAGAAGAAAAACTGGGGCCAATAAAACAAGCTGGATTAGCCTGGTTCTTCACTGACTCCACAATTGGCCTACCATTTGTGCAAAGTCCACTCCAGGAGAAAAATGCTTTGAAGGTGGGA…	13	0	N	N	81	1	ENSG00000100312	ENSG00000220804	-	-	22	2	ACR	49523518	49530590	coding	AC134873.2	242679518	242729712	upstream	+	+	49529355	114177744	-	-	Y	N	1	N	N
JHOC-9	0.72601	55733	TTATACAGACGCATAACTGGAGGTGGGATCCACACAGCTCAGAACAGCTGGATCTTGCTCAGTCTCTGCCAGGGGAAGATTCCTTGACTTCTGGGGTGATGGAGAAGAAACAGGCTGTGCTGTGTCCCTAATGGGAAACGTGGCTGAGACAGGGGAGTGAGAAGGGTGCGTTGCAGAATGGTGCCTGTGGCATGATGCCAGCTTTGCAATCATGAGATTCAAAAGCCACACTGTGGAATT|AGACGGAGTTTCACTCTTGTCGCCCAGGCTGGATTCCAATGGCGCGATCTCGGCTCGCCGCAACCTCCGCCTCCCGGGTTCAAGCGATTCT	9	3	N	N	7147	658	ENSG00000100342	ENSG00000099999	+	+	22	22	APOL1	34979070	34993523	coding	RNF215	29104801	29113302	upstream	+	-	34979983	29114268	+	+	N	Y	3	N	N
JHOC-9	0.773046	17737	CTTCTGGCAAGGCATGCTCCTGGCCATCCTGGAGAAGTGTGGGGCCATCCCCAAAATCCACTCGGCCCGCGTGTCGGTGGGCGAGGGCACCGTGGCTGCCGGCTACCAGGACTTCATCATCTGTGTGGAGATGTTCTTTGCAGCCCTGGCCCTGCGGCACGCCTTCACCTACAAGGTCTATGCTGACAAGAGGCTGGACGCACA|AGGAGCTCCTGTGCTCTAAGCAACCAAGAGGAAGCATCGAAGTTTCAGCATCACTGGTCTCTGTCGCCATCTCCCCTCCACCTCATACCCTGTGCAATAGCTGGTGATGTGCACTAGCCCTCCCCGCCACCAGAAGCCCTAAGGGGTTGAAAGCAGAACCCCATTTTAGACACCCCTCGCCAAAAAACATAGTC…	10	0	Y	N	12047	1828	ENSG00000198792	ENSG00000185022	+	+	22	22	TMEM184B	36945244	36998962	coding	MAFF	36927944	36942458	downstream	-	+	36950740	36942669	-	+	N	N	1	N	Y
JHOC-9	0.712289	30793	AGCTGGTAGAGGGCATTCACCGCCCCCAGGTACACCACGCCTGAGGCCTCATCCACAGCCAGGTGGTTCAGCTCTTTCTCGCTGCGGAAGAAGTCCAGCTTGCGGGGCCTCAGGCTGGCACCTGCGCCCAGCAGGCCCAGCAGGGTCAGGGCCCAGAGCTGCAGTGCCATTGCCCCCCGCACCCCCTCACCGAGGCTCCAGTGGTCCAGCTCAGTTTCTGCTCCAGGCCAGCATCGAGATTCTCT|GGCGTCGGGCACATCGGATCGCACAGCCGGCCATTACCTAAGTCCTCCGAGCCGTGGAAGGGGCGCGGGGAGCAGCTCCGCCCCGCCGATGGTGGCTCCGCCCGTGCCCCCGGTCGGTCTCAGGGCTCGGCCCCTCCCGGCCCAGCTGCCAAT…	48	2	Y	N	106006	172	ENSG00000196576	ENSG00000184319	-	-	22	22	PLXNB2	49055535	49075336	utr5p	AC002055.2	49542380	49584800	upstream	-	+	49075336	49080835	+	-	N	N	4	N	N
JHOC-9	0.75956	49309	ATTATTAGGGGAACTAGTCAGTTGCCAAAGCCTCCGATTATGATGGGTATTACTATGAAGAAGATTATTACAAATGCATGGGCTGTGACGATAACGTTGTAGATGTGGTCGTTACCTAGAAGGTTGCCTGGCTGGCCCAGCTCGGCTCGAATAAGGAGGCTTAGAGCTGTGCCTAGGACTCCAGCTC|ATGCCCCTCATTTACATAAATATTATACTAGCATTTACCATCTCACTTCTAGGAATACTAGTATATCGCTCACACCTCATATCCTCCCTACTATGCCTAGAAGGAATAATACTATCGCTGTTCATTATAGCTACTCTCATAACCCTCAACACCCACTCCCTCTTAGCCAATATTGTGCCTATTGCCA	11	4	N	N	499278	120442	ENSG00000198804	ENSG00000198868	-	-	MT	MT	MT-CO1	5905	7446	coding	MT-ND4	10471	12138	coding	+	+	5978	10471	-	-	N	Y	1	N	N
JHOC-9	0.518464	29600	GGAGGCCTAGGCTTCGGAACCTCCCCAGCTGATGAAAAGGATGTGGCGCGACTCCGGCCTGAGGGCAGCTCTATGGTGCGACCCTCCGATTCATCCTGCTTGGTAATCCAGCTCTTGTCCCCCTTCAGCGTGGTTCGCACTTTCATCTGCTTGAGAACGTTATTGCGCTCCTCCTCGCCTGGTGGCAGAGGCTTCCCTTTGGTGCGGCCTCCAAGAGCTGAGATACTCATGGTGATTGCTCCGCAGCTCTCCTCTCACTTGATTCAG|CAGCCCTACCTGGCACCGGTGCCCGGCTCGTGGGGCGGGTGGAGGGTCGGGCAGTCGCAGGGCGCGGGCTCCCTCGGGTGGACGGCGCCCGGC	6	0	N	N	2540	0	ENSG00000147394	ENSG00000217079	-	+	X	X	ZNF185	151833653	151892681	utr5p	AJ271736.7	154908523	154910736	downstream	+	-	151833653	151817447	-	+	N	N	1	N	N
JHOC-7	0.651007	441426	GTGCTGGGAACCATAACGGGCCTCCAAGATGATGTCAGCCAGGCGCTCAGCCAATGTAAGCGCATGCACTGAAGGCCGGTAGTCGGGGGCATGCTGGGCCTGCTGGGCTGCCTGCTGGTGCAGGTTGTACATGGCGCTGAGTGAGTTCATGGCGTGCAGTGAGTAGCCGTTCACCCCGTAGTGCTGCATGGCGGCATCCG|CCTGAAGGTTCCTAGACCAAGGCCGCGTCTTCGAGGGCAGAGGCTGGCTGAGCGCCGAACCACCCTCAACTGGAAAATTCGTGCAGAATCGCAATCCAGAGAGAAAAGGCGCACTTGGTGGCAGCTGAGTTTGAACGGGATCTGCGCGGGCGAGACCAAAGCCAGACCCGGGCAATGCCC	12	0	N	N	996	0	ENSG00000197587	ENSG00000176062	-	+	1	1	DMBX1	46745255	46752471	utr5p	RPL23AP25	247197525	247197938	upstream	+	+	46745259	46729043	-	+	N	N	1	N	N
JHOC-7	0.520541	377272	CCCCACAGCTATGGCACAGGGAGCAGGGTCATCAAAATCCACTCTGCTCTTCCAGAAGCTGCAGAGAGAGGGAACCCTAAAACCTGACATGCCAGAAAAG|ATTGCACTGAAGCTGAGAGATGTGTAGTCCTAGACTAGAAGAAGAGATTCAGCTGAGACCAAGGGCTCAGTTGCAGAAAGAAGTGACCACGAGGCTGTGAAATCCTAATAATAAACTGAAATCCCTGAAAGACTACTGGACTCCTAGAAATCGAAACCAGTCTTATATAGTGAAATCTCAAAGAAAAGGCCGAACCAAGGTGACAGCAAGGTTACAC	26	0	N	N	0	16	ENSG00000178067	ENSG00000180801	+	-	4	4	AC126281.3	191238151	191240721	upstream	ARSJ	115040889	115120327	intron	+	-	115014298	115059737	+	-	N	N	1	N	N
JHOC-7	0.76096	388683	GAAGGTGCCCATGCGCGGAGCCTTGGCCTCCCGCCGCCGGCTCTCCTCGTCCTCCTCGTGCTCCACCACGCCCTGGCTCAGGTTGGTGTAGTTGGCCAGCTTGTTGAGCAGCGAGGACACCATGGGGTTACTGTCCATCTCCTCCTCGAAAAGTGCCATGTTCTTCCCTTCAAAGAAGCTCTCTTGTTCCACCTCGACATTGTTGAGGAATGGGCTGTTTTCTCTTGGATTTCCATCTCC|TCCTTAGCCAGGGCGGCTGCCCGCGCAGGTCCCCTCACCTCCTTAGCCAGGGCGGCTGCCCGCGCAGGTCCCCTCACCTCCTTAGCCAGGGTGGGGGCAGCAGGGAGGGAGGGCGTGCTGCATTCTTCCCTGGGCCTGCAGGTGCACCTGTGCCTGCC…	30	2	Y	N	20807	0	ENSG00000113504	ENSG00000213285	-	-	5	5	SLC12A7	1103491	1165172	coding	AC138031.2	180831570	180832035	upstream	-	+	1164983	1183644	+	-	N	N	1	N	N
JHOC-7	0.825782	430629	CTGAAGCTTCTTATCATCTTGCAGAACTCGTCCCTGGTAAATGAGCCGTTGTTTTTCAGATGGGATGCTGACAGAGGCAGCAATGTGCTCCTTAAACTCTTTTACATTCATCTGGGCCCCCACAATAAAGGTACGAGTTTGAGAGTCCAAGGTCTTCACCAACACCTCCAAGCTGTCAGGCTCCTCCACAGCGGTACTGGTACTATCATTAGGCTCCATGGCCGACAGGTCT|CAAGGCCACACCCCAAGGTGTCCCAGAAACTGGGGAGGCAGTGCTCCATCCAATAAAGCGGGCAGGAAGGTGGCCCCAGGTCCTAGGTGCTCCTGGATCGTGTAGTCTTTAACTGCTGCCCCAAGGGACCTCAAGGAATAGGAATTCTCTTTGTTAGGAGGTGGAA…	22	1	Y	N	40340	362	ENSG00000204463	ENSG00000204439	-	-	6	6	BAT3	31714784	31728461	utr5p	C6orf47	31734054	31736528	intron	-	-	31727532	31736077	+	-	N	N	1	N	Y
JHOC-7	0.553202	466723	CCGGCGGGTGCTCTCCAGGGGGCGTCCCGGCGAGGCCCAGAGCGGGCCGGGGGCGGCGGCGGCTGGAGGAGCCCCCCCCACCTCCGGTCGGGCGCCCGGCTCAGCCGCCGGCGACGCGAGGCGCTCGCGGGGATTTGCAACTCGCCGGATCGAGTCCTCGCCGGCGGGGCCGCTGCTGCTGGGGA|AGCTGCTGCTGGTGGCCACAGGCTGGCACCAGGGCCCTGGACTTTAGAAGCCGTTGCTGCCCTCTCTGTCACCTGAAGCGGGGCCCTCTCCCATCCCACCCTTGCCCCGCCTCCCTGCCCCCACCGGGCCGGCCCTGCCCGCCGCCGGACCCTGGCATGTCAAGACCTGGTCCGCGCCTGCCTGCCCAGCCCGCGGAACCCCGGCGGCCCCGC…	1	0	N	N	3388	920	ENSG00000182307	ENSG00000181790	+	-	8	8	C8orf33	146248630	146252219	upstream	BAI1	143542379	143623348	upstream	+	+	143528465	143542341	+	-	N	N	1	N	N
JHOC-7	0.936526	394701	TTTTCTACATGTCCAGCTTCTTCCTCATCTCAGCTGCCCTCTTCATGGGTGGCAGCTTCTACGCCCTGCAGAAGAAGGAGCAAGGCAAGCAGGCTGTCGCGGCGGATGCCCTGGAGCGGGATCTTTTCTTGGAAGCCAAAGACGGTCCTGGGAAGCAACGGTCCCCTGAGATCAT|ATTTTGCAGTAATTTGCATCTGGACATGGGATACGGGAGGCCAGGCTGCTCCTCGCAGTACACCCACCCACGCCTGCACCTGCCTCAGCGAAGCCGCTCGCCGCTGGTTCCAGCACAGGCTAAAGAGCTTCGGCATCCAGAAAACCAGAAGCGCGCCGCGCACGCGCGCCAAGGAGTTCGGCGACGGCCCCGCCCCTTCGGGGGTAGGGAC	4	0	Y	N	31587	2164	ENSG00000170190	ENSG00000125449	+	-	17	17	SLC16A5	70595650	70613841	coding	ARMC7	70617677	70637955	upstream	+	+	70611870	70617425	+	-	N	N	1	N	Y
JHOC-7	0.916936	64766	CCATCACTGCAGAGCTACAGGCCAGCGTCCTCTTCGTGTCCTAGGGCTCGTTTTGTTCCTGGTCCTGCAGGACAGCCTGGGGTCACCGTCACTGCGGAGCTACAGGCCAGCGTCCTCTTCGTGTCCTAGGGCTCGTTTTGTCCCTGGTCCTGCAGGACAGCCTGGGGTCACCGTCACTGCGGAGCTACAGGCCAGCGTCCTCTTCGTGTCCTAGGGCTCGTTTTGTCCCTGGTCCTGCAGGACAGCATGGCAGCGATTGACCGATTGACCATT|AGGACCTCTATTTTTAAATAAGGAGGGAGCTACCCGGCGTGGGGCTCCCGGGGCCCACACACTCACGGCACGTCCTTGAGTGTGTGGCGCAGCTCGCGGCCGAGGTTCTGGATGTACAGCCGCAG…	34	0	Y	N	0	390	ENSG00000185105	ENSG00000185269	+	-	17	17	MYADML2	77490812	77498400	upstream	NOTUM	77503678	77512459	intron	-	-	77499723	77506497	+	-	N	N	2	N	Y
JHOC-7	0.823903	64767	AGCGTCCTCTTCGTGTCCTAGGGCTCGTTTTGTTCCTGGTCCTGCAGGACAGCCTGGGGTCACCGTCACTGCGGAGCTACAGGCCAGCGTCCTCTTCGTGTCCTAGGGCTCGTTTTGTCCCTGGTCCTGCAGGACAGCCTGGGGTCACCGTCACTGCGGAGCTACAGGCCAGCGTCCTCTTCGTGTCCTAGGGCTCGTTTTGTCCCTGGTCCTGCAGGACAGCATGGCAGCGATTGACCGATTGACCATTAGGT|TCAAGCGATTCTCCTGCCTCAGCCTCCGGAGTAGCTGGATTACAGGCACCCGCCACCACGCCCAGCTAATTGTATTTTTACTAGAGACAGGGTTTCACTATATTGGCCAGGCTGGTGTCGAACTCCTGACCTCAGGTGATCCAC…	52	0	Y	N	0	390	ENSG00000185105	ENSG00000185269	+	-	17	17	MYADML2	77490812	77498400	upstream	NOTUM	77503678	77512459	intron	-	-	77499727	77505045	+	-	N	N	2	N	Y
JHOC-7	0.780498	405666	GTCGCTGTAGCCGATCCCAAACTCCTGTATGAGCTCCTTGAAGAAGACACTGACGGCCTTGGGGAAGGCGTAGGAGAAGCCAGTGATGACGAAACAGCCGAAGAGCACGGCCCAGCCCCAGCCGCCGTCAGGGGCCTTGACGCCTGTGGGGCCCTCGTCCACCACGGCCCCTCCCATGGCCAGGAGGGTTGGTTCCGC|CTCACCAGGGTTACCCAGAGCTTGTCATTGCTGGGACTGCAGCTACCCTACGTCTCAACCTGGAGCATCCCAGGTCGAGGAGCAGAGGTCACCACCTGCCAGCCCCTGCTGTGGCCTCGTGCCCAGCCCCAACCTGGCACATGGAGGCACAGGGAGGTTCTGAAGTGCCCTTGGCCTTCACCAGGCCAGAGCCAAGGACA…	18	0	Y	N	9958	427	ENSG00000141526	ENSG00000176155	-	+	17	17	SLC16A3	77779582	77790658	utr5p	CCDC57	77652635	77763978	upstream	+	-	77787153	77769354	-	+	N	N	1	N	Y
JHOC-7	0.889416	378136	TACGAGCAGAGGATCGAGCCTCCGGACCGGCGCTGGCAGTACCTGCTCATGGCCGCCGAGCCCTACGAGACCATTGCCTTCAAGGTGCCGAGCAGAGAGATCGACAAGGCGGAGGGCAAGTTCTGGACACACTGGAACCGGGAGACCAAGCAGTTCTTCCTCCAGTTCCACTTTAAGATGGAGAAGCCCCCGGCTCCACCCAGCCTCCCTGCTGGCCCCCCTGGGGTGAAGCGGCCTCCACCCCCGCTGATGAACG|TGACCTGGGAGCCAACACCCTCGCTGAGGTTCCAGGAGCCCCCGCCTGGAGGAGCTGGCCCCCCAGAGCTGGCGCTGCTGGTGCTGTACCCTGGGCCTGGCCCTGAGGTCACTGTGACGAGGGCTGGGCTGCCGGGTGCCCA…	27	1	Y	N	9760	137	ENSG00000104897	ENSG00000104899	+	-	19	19	SF3A2	2187816	2199677	coding	AMH	2200113	2203072	coding	+	+	2198868	2201336	+	-	N	N	1	Y	Y
JHOC-7	0.941971	280926	TGTCGGACCAGCTGACCCTGCACGTGGATGTGGCCGGCAACGTGGTGGGCGTGTCGGTGGTGACGCACCCCGGGGGCTGCCGGGGCCATGAGGTGGAGGACGTGGACCTGGAGCTGTTCAACACCTCGGTGCAGCTGCAGCCGCCCACCACAGCCCCAGGCCCTGAGACGGCGGCCTTCATTGAGCGCCTGGAGATGGAACAGGCCCAGAAGGCCAAGAACCCCCAGGAGCAGAAGTCCTTCTTCGCCAAATAC|GAGCCAGAGGCACAGGAGGAACAAGTAGAGGGCGCCGAGGACGGCACACCCGAGGCGGGCACACCCGAGGCGGGCACACCCGAGGACGGCACACCCGTGGCGGGAGACGGAGTGTGTGAGGAGAGGCGAGG	6	0	Y	N	8777	44	ENSG00000161671	ENSG00000213753	+	-	19	19	C19orf63	55671548	55678419	coding	AC016629.7-3	63778624	63802660	upstream	+	+	55676046	55691523	+	-	N	N	1	N	N
JHOC-7	0.666032	405245	CGCCAAGACCTTCATTATGGGCTGCACTTCAGAGGGCCTTGGAGGAAACCTCAGATGCCGGCAGTTTTCAGAGGTTCATGCTCAAATGGGGAATTTGCCTGATTTATATACTGGAGCC|GTGGTCTGTGCCTGCACACGCCGCTCCGGATCTGGAAGGTTTGCCAGGTCTTCAGTGGGACACCATCGTCTTCCGGGCCAGGCCCCCTCTGCTTCCCTCTCCTGCTGGATCTTCTCTGGAGTCGGCTCCTCACCCCGCCCCCAACTTGACTTCCCGTCCAGAGCTGGGTGGCCCTGACGCTACCCCCACTTCCACCCCCCACCTCCAGTTGAAGGGCTGGGGGCAGTAGGTGCAGAGGGCCCTGGGTTCCCACCCAGTCTGTGCC	925	0	Y	N	23295	0	ENSG00000128342	ENSG00000099985	+	-	22	22	LIF	28966441	28972748	upstream	OSM	28988821	28992840	downstream	-	-	28972787	28983316	+	-	N	N	1	N	Y
JHOC-5	0.959604	51582	GAGCCCAGCACATTGTGCCCTGTACTATATCTCAGCTGCTTTCTGCCACTTTGGTTGATGAAGTGTTCAGAATTGGGAATGTTGAGATTTCACAGGTCACTATTGTGGGGATCATCAGACATGCAGAGAAGGCTCCAACCAACATTGTTTACAAAATAGATGACATGACAGCTGCACCCATGGACGTTCGCCAGTGGGTTGACACAGAT|AGCCGGAGTTTCTGTGTTGCCCAGGCTGGTCTCGAGCTCCTGGCCTGAAGGGATCCTCTCACCTCAGCCTCCCAAAGTACTGGGATTACAGGTGTGAGCCACCACACCTGGCCACAAATGTACCTAATGGCAACTAGAATGGTGAATTTTTTCCAGCTTTCAGTTTCCTCTGCCCAGATCCA	15	0	N	N	2062	64	ENSG00000117748	ENSG00000116329	+	-	1	1	RPA2	28090637	28113844	coding	OPRD1	29011241	29062795	intron	-	+	28106026	29027022	-	-	N	Y	2	N	N
JHOC-5	0.970562	49798	ATCAAGAGCCCGAGCCCAGCACATTGTGCCCTGTACTATATCTCAGCTGCTTTCTGCCACTTTGGTTGATGAAGTGTTCAGAATTGGGAATGTTGAGATTTCACAGGTCACTATTGTGGGGATCATCAGACATGCAGAGAAGGCTCCAACCAACATTGTTTACAAAATAGATGACATGACAGCTGCACCCATGGACGTTCGCCAGTGGGTTGACACAGAT|GTACACTAAGATGAAGACGGCCACCAACATCTACATCTTCAACCTGGCCTTAGCCGATGCGCTGGCCACCAGCACGCTGCCTTTCCAGAGTGCCAAGTACCTGATGGAGACGTGGCCCTTCGGCGAGCTGCTCTGCAAGGCTGTGCTCTCCATCGACTACTACAATATGTTCACCAGC…	9	6	N	Y	2062	64	ENSG00000117748	ENSG00000116329	+	-	1	1	RPA2	28090637	28113844	coding	OPRD1	29011241	29062795	coding	-	+	28106026	29058053	-	-	N	Y	2	Y	N
JHOC-5	0.868445	18872	TGGCAGACAGCGATGTAGCGGTCAACACTCATCATGGTGAGCGTGAAGATGCTGGTGAACATATTGTAGTAGTCGATGGAGAGCACAGCCTTGCAGAGCAGCTCGCCGAAGGGCCACGTCTCCATCAGGTACTTGGCACTCTGGAAAGGCAGCGTGCTGGTGGCCAGCGCATCGGCTAAGGCCAGGTTGAAGATGTAGATGTTGGTGGCCGTCTTCATCTTAGTGTAC|CTCATTGTGCAAAGCAGTTTAGCTCTTTTGGCCTCAATTTCTCCCACCACATTCACTCTGGGACTTGCATTGCATAACGAGAAGGCCAAGTAGGTATGTTGTCCAAAAATAGGCAGTTTTCCACCAGGATGGAATCTGGCTGCATATAGAAAATGCAATGCTGCCAGGCA…	6	0	N	N	64	0	ENSG00000116329	ENSG00000176062	-	+	1	1	OPRD1	29011241	29062795	coding	RPL23AP25	247197525	247197938	upstream	+	+	29058053	28995546	-	+	N	N	1	N	N
JHOC-5	0.504042	42786	GACCATACAGCAGAAAATTGGAGGCCGAAGCTGACAAAATTGGACTACTGCTTGCTGCAAAGGCTTGTGCAGACATAAGAGCCAGTTCAGTGTTTTGGCAGCAAATGGAGTTCGTTGATAGCCTGCATGGCCAACCCAAGATGCCAGAATGGTTATCTACACACCCTTCTCATGGCAATCGAGTTGAGTACTTGGATAGACTTATACCTC|AGACCATGGTTTCCACCACAGCAGGGATCTGGCTGTATTCATGACTGAGTTCCCAGAGCAATGGCACCACCCTTAGGAGATTCTGACTGAGTGAATGAAAGAGGAAGGATTGAATTCAAGTGGATCCGAGCATGACCTTGCCAGCTCTGTGTGTTGGGAACTGAGCATCAGAGGCAACAGAAGTTTCC…	2	0	N	N	1389	0	ENSG00000162600	ENSG00000176062	+	+	1	1	OMA1	58712133	58785040	coding	RPL23AP25	247197525	247197938	upstream	-	+	58744322	58515934	-	+	N	N	1	N	N
JHOC-5	0.928359	34945	AACCGACTGACCTGGATAGTAGTTGTTCTTCAGGCACTTGGAGGCCTTGTAATAGCTGCTGTTATTAAGTATGCAGATAATATTTTAAAAGGATTTGCAACCTCTTTATCGATAATATTATCAACATTGATCTCCTATTTTTGGCTTCAAGATTTTGTGCCAACCA|GCCTCAAGGAATAGGTTCTCCTAGTGTCTATCATGCAGTTATCGTCATCTTTTTGGAGTTTTTTGCTTGGGGACTATTGACAGCACCCACCTTGGTGGTATTACATGAAACCTTTCCTAAACATACATTTCTGATGAACGGCTTAATTCAAGGAGTAAAGGGTTTGTTGTCATTCCTTAGTGCCCC	1	1	Y	Y	2114	5980	ENSG00000117620	ENSG00000156875	+	-	1	1	SLC35A3	100208128	100261594	coding	HIAT1	100276377	100321515	coding	+	+	100255959	100288053	+	-	N	N	2	N	Y
JHOC-5	0.738298	66701	TTCTTTCCAACCCCTTCTAGTCTGTGGGATTGTGGGGAAGCTCAGCTTGCTGACAAAACCATTTGGAGCCTCAGAAGACTAGGAGGCAGGTTAGTAATAACCAGTCCCTGCCATCTTCTGTGAAGCTGGGGTGAGAGCAGACAGGTTCCTTCAGCTGTGTGGAAGCTTGGTTCTGTAGGGAGCACATAAAAGGGCTG|CAAACAGGCAGTCCTCAGCTCTGGACTTCTGGATCACGACGTCGATATCCTTCTGAATTCGGTCTTGCCTTGAACACATCCCCATTAAATAAATCCTTGGAAAAGAAGCAGCCGCTATTTCCACCCCACCCCCCTCGCACGCTTTCAGCTTTCGTAAATATTCAGTTAAAAATGAAACCTCTGGCCGAGGCAGGGGCTGAA…	1	3	N	N	2025	0	ENSG00000178104	ENSG00000176062	-	+	1	1	PDE4DIP	143562784	143787552	intron	RPL23AP25	247197525	247197938	upstream	-	+	143687069	147843321	-	+	N	N	1	N	N
JHOC-5	0.528465	13060	ACAAGGAAGCCCAGGCTGCTATGGAGGGACTCAATGGCCAGGATTTGATGGGACAGCCCATCAGCGTTGACTGGTGTTTTGTTCGGGGTCCACCAAAAGGCAAGAGGAGGTAAAATGAAGAGGGCAAATACTGTCTGGGTGAAGGGAATACGAACGAAACAGAATGAGGACTTAGTATTATGTCCCTCTAATGGACTCCTCTCCCTGCTT|GGAGGAGACAATGCTGAGATTCTAGCTACAAGGCAGCTAGAATTCACAGGAAAGAAAACTGGAGAGGAAAGCACTGCACAGAGAGAGAATCCTGGAGATCTAAAGAGACAGTCCCCACCTTATGTATTCAGCTGAGTACCAATCAGCACATGTAGGTCAGGAATCTATGCGAGGCTGGGGAAAGAATC…	8	1	N	N	5702	4603	ENSG00000131795	ENSG00000198625	+	+	1	1	RBM8A	144218990	144222801	intron	MDM4	202752134	202862753	intron	+	+	144220510	202831609	+	+	N	Y	1	N	N
JHOC-5	0.599615	47244	CCTGCAAGACTTCAGGCTCTACTACCTCCAGCAGCTCCCTGCTGAGCCTGGGGCATGGTGGGCCTTGGTCTTCTTCCTCTTCTTGGTCCTTTTTAATTCTGTCCACGTCAAGAGCCAAGCCAAGGTACTGTTCCTCCAATGAGTAAACAGCACTGCTGTAGGGCTGGCCTAAGTCAGGCAGTTCAAGATAACCTGAAGGAGTCGAATAACATCTACCCAGTGAGTCCTGCAAGACTTCAGGCTCTTTCTCATCCAGCAGCTCCCTGCTGAGC|CATTGCTTGAGAACATTAAGTCCTTTGAAGCATGTTCCCTGGAGTCTATTAAACATTCTTTCTCTGTGTTCAAATGTCAAGCAATATCCAATAGCATCTTCTGTTTCTTGAATTCGTTTCTGGAAC…	7	1	Y	N	2613	17390	ENSG00000122497	ENSG00000158615	-	-	1	1	NBPF1	146470284	146492485	coding	PPP1R15B	202639144	202647542	coding	-	-	146480877	202641847	+	-	N	N	1	Y	N
JHOC-5	0.838176	34213	GAAGAGAAGAAAGGGGGTGCAGTCTGAGGCCACCACCCCCCTTCCTATCTAAGGGAGGGCTGAAGACAAGGGGCCGGCATTCAGTGGGCAGCAGAAAGGAGAGGCTCCTTGAAGCTGCTCAGTCAGAGGCCCCCGTCCCTCCTTTTGCCTTCCGCAGGACTGAAGACCTGAAGGGGCTGGCTTTTGGAGTGTTGAGGT|CAACGTGGAGGTACCAGGCCACCATGCTCAGTCTCAAGCTGCCCCAACTTCTTCAAGTCCACCAGGTCCCCCGGGTGTTCTGGGAAGATGGCATCATGTCTGGCTACCGCCGCCCCACCAGCTCGGCTTTGGACTGTGTCCTCAGCTCCTTCCAGATGACCAACGAGACGGTCAACATCTGGACTCACTTCCTGCCCACC…	3	5	Y	N	11379	144	ENSG00000198952	ENSG00000160781	+	-	1	1	SMG5	154485641	154519240	utr3p	PAQR6	154479831	154484471	utr5p	-	-	154485982	154483169	-	+	N	N	1	N	Y
JHOC-5	0.681049	39216	CTTTGGTGCTGCAGCGGCACACAACTGGCAAGGCTTAATCAAAAGACTGGAAAACTGCAGTCTGTAATAGCATAAGGCTTCCATTATGAAAGAAAACTACAAAAATAATACTTCTTTTCCACCCGTCTTT|GCTGAACAGACTGCAGGTTTGGAATCCAAATGTGTCTACAAATGTTCACTGATTGATTGTCATTTTGTTCTCCCCACATTTTAGTTTTGCTCATTTTACAGCCCACAGCCTGTCTTGTGGAATAAATGATACAAGCAATTGAAGAAGGCACACTGTGCACCAAGGGGACGACTCAGGCAATCTGCAGCGGTGGTCCAGGGCTACTCAGCTCAGCCTCAGTCACCTGCAA	2	0	Y	N	2260	81	ENSG00000135847	ENSG00000121454	+	+	1	1	ACBD6	178524002	178738639	utr3p	LHX4	178466065	178510811	downstream	-	+	178524029	178511254	-	+	N	N	2	N	Y
JHOC-5	0.947367	61856	CCGAGAGCTCCAGAGAGCCAATTCTCATTTCATTGAGGAGCAGCAGGCACAGCAGCAGTTGATCGTGGAACAGCAGGATGAGCAGTTGGAGCTGGTCTCTGGCAGCATCGGGGTGCTGAAGAACATGTCCCAGCGCATCGGAGGGGAGCTGGAGGAACAGGCAGTTATGTTGGAAGATTTCTCTCACGAATTGGAGAGCACTCAGTCCCGGCTGGACAATGTGATGAAGAAACTTGCAAAAGTATCTCATATGACCAGTG|TGTTGGAGGCTGTAGCCTTTGACCAGGCATGGGACCAGGAGGTGAGGCCGGCTCTCAGGCATCAACCAAAGGATCCACTGAATCTCCCTTCTCCCCCTGCCAACAAAGGTACAAGTAGATGTTGACACCCCCTCAGAC…	9	0	Y	N	2719	92	ENSG00000135823	ENSG00000215828	+	+	1	1	STX6	179208801	179258669	coding	AL162431.17-1	179179798	179212241	intron	-	-	179220436	179186677	-	+	N	N	1	N	Y
JHOC-5	0.61375	64422	AAAGTTTTAATATATTTAGCCCAAAGGTTACTTTGAATTGAAGTCTTTGCATTGACTGTTTGTGTTTGGTTTATTTGTTTAGCTTTACAAGGTACACATAAGTTAGGTTGAGGGGTTGTTAACCCTTCCGTGGTCTGCTTTCATTCCGTGTGCTTCCTGTCACAGGTAATGGAAAACATAAGTAGAATAGGTGACCTCTTAGTTTTGAACTTATTTAAGTGTGGGGATGAATTTTTCATCAGA|GGTCCAGGGAAAACAAGAGTGTGTTCAATTTCATGTTTTCAACGAAGGTTGAATTACTCCTCCTGACATTGCTGTTGGTTTTCATTGCAGTAGATGTTTAGGTTTCCATTTCTTCCTCCCCTTATCATTTACTAACTTACTATAGGTTGACCATA…	83	1	N	N	17390	1131	ENSG00000158615	ENSG00000203827	+	-	1	1	PPP1R15B	202639144	202647542	utr3p	NBPF16	147006173	147024935	intron	-	+	202640427	147019331	-	-	N	Y	1	N	N
JHOC-5	0.87502	40594	TCTGAGTCCATTGTGGCCATTTCTGAGTGTCACACCTTACTTTCTTGTAAGGTGCAGCTGTTGGGGAGCCAAGAAAGTGAATGTCCAGACTCGGTACAGCGTGACGTTCTTTCTGGAGGAAGACACACACATGTCAAAAGAAAAAAGGTAACCTTCCTTGAAGAAGTTACTGAGTATTATATAAGTGGTGATGAGGATCGCAAAGGACCATGGGAAGAATTTGCA|AGGCTCAGCAGGGAGCTGCTGGATGAGAAAGAGCCTGAAGTCTTGCAGGACTCACTGGATAGATGTTATTCGACTCCTTCAGGTTATCTTGAACTGCCTGACTTAGGCCAGCCCTACAGCAGTGCTGTTTACTCATTGGAGGAACAGTACCTTGGCTTGGCTCTTGACGTGGA…	5	27	N	N	17390	1390	ENSG00000158615	ENSG00000162825	+	-	1	1	PPP1R15B	202639144	202647542	coding	KIAA1245	142858167	142932413	intron	-	+	202641987	142932142	-	-	N	Y	2	Y	N
JHOC-5	0.805845	42428	CTCCTCCGGACATGTTTCTCCTCAATGCGAACGTTGGCCGTGGAGTCAGGGGAGCGTGGGGTCTGCCGGTCCTCCTGCTTTACCGATTTACCAATTTGCTTCTCCTCCTGCTTCTCCGCCTCCTTTAGTTTGCTCTGAGCACTGATGCTGTCGGCATTGTACATGTGATATGTCTTCATCACCGAGTAGAGCTCGTTCAGGACCTTCATCAAATCATCTTGGAGCTGCTGGCCGACTTCTTTACTCTTT|GACCTGAGTATCGTACTCTGCTATGATCTCCTTATCCTTTTTGAATTTGGCTGGAGACGTCATGTTTTCCTTCTTTCTTCCAAATTCGAATTGTGAATTGATAGATCCACGGAAAAAATCCAACCACCTAAATCAATACCTCCAAGACC…	20	18	N	N	4738	820	ENSG00000163486	ENSG00000196550	-	-	1	1	SRGAP2	204582820	204704406	coding	FAM72A	204303958	204321697	upstream	+	+	204582982	204301920	-	-	N	Y	1	N	N
JHOC-5	0.889417	8797	GAAACATAGGATCATCTGAAGAAAAAGACGTCACTGATCTATGTCGGGATCGGTGCTGGTTTTGGTTTTGCTTTCTTCTTTTCTTTCGTTTGTGTTTACCTTCATATTTGCCAGCCCTGGCATCTTCAGGATTTCTGTGAGTGGACTTCTTATCCATGTCTATTAAACCTCCCTGCCATGT|CTCTGATCATTCCTTCTCCAAATGCTTTACAGGCTCGTCTTCCTCTTCCCATAGAATGTGTTATTCCTGTGTGATTTCACCACCTGGGACCCCTACTGTGCCTCCATCAAACCTTTATCTCCAGCTCAGAATTCTTATATAAGATTGAGACGTA	2	0	Y	N	187	2932	ENSG00000153363	ENSG00000082512	-	+	1	1	C1orf97	209622768	209638102	utr5p	TRAF5	209566580	209614905	downstream	+	+	209631581	209615491	-	+	N	N	1	N	Y
JHOC-5	0.515063	29911	CCCGTGCTTAGGTTTTTCTCCTTTTCTCCCCCGGTGCGCCTCTGCTCGGACTCTCGCGCCGGGATCGCGGCGGAAACCTCCCTCCCCTTTCGCCTCCTGCGGCTCCTTCCCTTCGCCCCTCCTCCGCCAGTCACTGGAATCAATTCCGTGGGGAATCGGCTCCGCCGCCGCGAAGGACAGCCTTTCCGCGCGGGACTCCGGGGCGCCACGGGGGCCATGTAAG|CAGAGCTTTCTCAGAAGATAAAGGAGCCTGCTCAGCCAGCACACAACCATGGCCTGGAAATGTGGAGACAGTTACAGCTTCCAGGGGCAGTTCTCAACCAATGGGATCAGAAGCCAGTGAACAAATGCCCCAGTGTTCCATCTTTCACTTGGGCAATTCCGAGAGATCCAAAAGA…	8	3	N	N	7755	0	ENSG00000152104	ENSG00000176062	-	+	1	1	PTPN14	212597714	212791574	utr5p	RPL23AP25	247197525	247197938	upstream	-	+	212791152	212826195	-	+	N	N	1	N	N
JHOC-5	0.900939	44566	GAAAGATGATGGAAATGGGTATTGAAAGTGGAACAAGCCCGGGGTGTTGGAGAAGGCGGAGGAAGTGGCAGGAAGAAGCCGGTGAGAGGCATCCTTCCAGTTGCTCATCCTGCACGGGAGCTCTCAGGGGTTATGAATAGGGAGGACATTCTTGTTCAACCCCTTCTGGTTGTGGCTACTTCTGTCTTGTCAAAGATGATACAGGTATACTCAGTTCCGAAGGCTGTGTCCCTCCCGTCACCTTGTCCAGGGAAAGC|AGCACCGTGGTGCAGATGGATCTCAGCTCGGACTCCACTTTCTCCCGATAGTCCTTAATCAGCTGCAACTTCTTGTCGGAGGTGTCGGTCTTCTGCTCGATGCTAGAGATGACCCTCCAGGCGGACCTGCGGCCCCCGACC…	16	0	Y	N	4388	14418	ENSG00000151693	ENSG00000134308	+	-	2	2	ASAP2	9264345	9463257	intron	YWHAQ	9641552	9688557	coding	+	-	9347746	9687740	+	-	N	N	3	N	N
JHOC-5	0.955696	64431	GGCTTTGGACGTGGACCGGATGGTTCTTTACAAAATGAAGAAATCCGTGAAAGCAATCAACAGCTCTGGGCTGGCTCACGTGGAAAATGAAGAGCAGTACACCCAGGCTCTGGAGAAGTTTGGCGGCAACTGTGTATGCAGAGATGACCCAGATTTAGGAAGTGCGTTCCTGAAGTTCTCAGTGTTTACAAAGGAGTTGACAGCACTTTTCAAAAACCTG|GCTTGTCTCCTGCAGCAACTCTGCACATGAACTCTGCTCCAGCCACACCGACACACTGTTCCCCGAACAAGCCCTACCCCGGATATTCCTTTAATACTGACACCTCCGCCAGCCTCTTCCCTCAACGTTCACCCCAAAAAAACGGTATCTTTGTGAAGCCTTTTCAAAGGTTTCTATT…	1	1	Y	N	4388	14418	ENSG00000151693	ENSG00000134308	+	-	2	2	ASAP2	9264345	9463257	coding	YWHAQ	9641552	9688557	intron	+	-	9355025	9685349	+	-	N	N	3	N	N
JHOC-5	0.855875	44565	CTTTTCCTCTTCCCCAATGGATGTGAGAATCCTGGAAAGACTCCAAGGGCCACCTCTGTGCTGAGAAGTGGCTTTCTAATGAAAGGCTGCATTTCAGGGCAGGTTTCTGAAAGGTTTGTTACAGATATGTAGTCTCTGTCTCCAGTGTTAGAGGATTGTTAGTGAAAGATGTCCTCACGGTCTGCAGAACCCGCTCCACATGAAGATCAGCATCCATTGAAAGCAGGAGCCAATGGGTGC|AGCACCGTGGTGCAGATGGATCTCAGCTCGGACTCCACTTTCTCCCGATAGTCCTTAATCAGCTGCAACTTCTTGTCGGAGGTGTCGGTCTTCTGCTCGATGCTAGAGATGACCCTCCAGGCGGACCTGCGGCCCCCGACCACGTTCTTGTAGGCCAC…	4	0	Y	N	4388	14418	ENSG00000151693	ENSG00000134308	+	-	2	2	ASAP2	9264345	9463257	intron	YWHAQ	9641552	9688557	coding	+	-	9359280	9687740	+	-	N	N	3	N	N
JHOC-5	0.917246	58292	CAAGGTCAAAGGCGAAGATGCAAAGTCCCAGGTATGGGCCTTCACATACACCCAGCAGATCCTCCAGGAGGAGCTGTGCCTGTCAGTCATCACCTTGTTCCCTGGCGCCCCAGTGGTTCTTGTCCTTTGCAAGAATGGAGATGACCGACAGCAATGGACCAAAACTGGTTCCCACATCGAGCACATAGCATCCCACCTCTGCCTCGATACAGATATGTTCGGTGATGGCACCGAGAACGGCAAGGAAATCGTCGTCAACCCATG|AAGGAGCAGCCCAGAATGCCTGCACCTGCTACTGAAGATAACAGGCTGCAATAATTCACTGTCCAGATGCAGCAAGGAGCGGTGAGTGCCCCTAGAGATGGCCAGCTGGATGGTCCTCCAAGAAATTCCAGCTT…	11	0	N	N	5360	14	ENSG00000158089	ENSG00000220804	+	+	2	2	GALNT14	30986838	31215096	coding	AC134873.2	242679518	242729712	upstream	-	+	30987317	30975848	-	+	N	N	2	N	N
JHOC-5	0.924128	12146	GCACATCTAAGGAGATATCCTATCAAGAAGCAGGACAAAACATCATGTGTTGCGGATAACCAGGATTATTTCCAAGGTGGGATAGCCTTTAAGAAGCCATTCCAATCTGTAGATGTGTGTACCTGCTAGCCAAGTTCATTTTGA|TGACCAAGCACCATTTGAAGAACAGGCCGTCCTGGTCTACCACAGTGCAAAGAAAGGATCCAGATGCAGTTTGTCCTCTCCAGCTGCATGAGTGGCGAGGTTTCCCCAGGTGATGGGGAAAATGACCAAACCTGGCAGAGGACTGACTACTCTGTTTTGATACTCCCTTCCCCACAACATATACACTTTTGAGTTTATCATTCAAATTCCTATTTTAATTCCTGCCATT	2	0	Y	N	2252	0	ENSG00000138036	ENSG00000138075	+	-	2	2	DYNC2LI1	43854692	43890645	downstream	ABCG5	43893115	43919508	intron	+	-	43891167	43908029	+	-	N	N	1	N	Y
JHOC-5	0.749954	68410	GGGAAAGTCCCCTCTTCTCCTCCGTTTTCTTCTCTTCCTGCCCTATCACACCGTGCACTTCTCCCTTTCCTTAAAGAACCACCATCAACTTTAGGAGGAGGGAAAGGGGTGGCTCTGGCAGGAAAAGCCAGAATCCCCTCTAGCCAGCAGAGAGAGAGAGGAATGGCTGCATGTTTTCTCCCCCAGTCCAAGGCACTGGGTCTTGGCTGGGTTGAAGGTTCCAAGCTGCTCTC|TTTGGGGTTGTTAATTGGTTTCTGAAAGGGAACTTCAAACTCCTTTACTACTGGCCTTCCATGGTTGGTCCCTATTAGGTTGTTGTGAGAACGTCGACCAACTCTTTGATACCCGCCAGGTAGACCGTAGTACCTGCCATGTCTGACACCCTGCATCCAGCTAAA…	9	4	N	N	1066	4485	ENSG00000175772	ENSG00000183054	+	+	2	2	AC013268.5-1	110103138	110111006	utr3p	RGPD6	110705936	110769897	downstream	+	-	110109574	110705904	+	+	N	Y	1	N	N
JHOC-5	0.950005	58593	AGATCTTTTTGTGTTGGGTTTAATTCCACTGAACGCCTGTAACATTCAACGGCTTTCTCTGTGTTTTCTTCCAATTCATAAAGAAGACCCAGAAATCTGTGAGCTTTGGGATCCCTCTCTTGCACATTAATGTAAGTACATATGTATTTTTTAGCAAGATCATATTCTTTAGCTTCATAATACAGCTTTGCAAAATAGAATCCTTTCATTGACTT|CTGTGGGTCATCCCGGCCGCCACGCCCAGCATCTCTCCGCTTTCGGCCGCCGCCGTCTCTCAGCCCCTCGTCTCCCGGCGCCGCTCCAGCCGCGTCCTAGTCCCTCGCCGCCGCGGCCGGCTACTGGCGGGCCCGGAGCAGGAAGGGGAGG	7	2	N	N	1240	96	ENSG00000184538	ENSG00000214184	-	+	2	2	RGPD7	111012128	111052778	coding	AC012487.12-1	108492643	108517107	upstream	-	-	111043364	108517482	+	+	N	Y	1	N	N
JHOC-5	0.886904	57067	AGCACCTGGCAAAGTGGAACCAACCAAATTTCCATTTCCAAATAAGGACTCTCAGCTTGTATCCTCTGGACACAATAATCCAAAGAAAGGTGATGCAGAGCCAGAGAGTCCAGACAGTGGCACATCGAATACATCAATGCTGGAAGATGACCTTAAGCTAAGCAGTGATGAAGAGGAGAATGAACAGCAGGCAGCTCAGAGAACGGCTCTCCGCGCTCTCTCTGACAG|TGCCTCTGGCTTCTTCAACTCTGCCTGGTTTTCCTTTAGCAAATCATTCCTACCCCAGCCTTAGTACAAAGGTGCAAGAAGGACTCCCCACCCGTCATGATCCAGATCTGGCCAGAGTATTCACAGTCATCTGAGTCATCCTCAGGGCTTTTGCTGGATGCCTTTAATAA…	2	3	N	N	3527	68	ENSG00000144218	ENSG00000102452	+	-	2	13	AFF3	99530150	100125469	coding	VGCNL1	100504131	100866814	intron	-	-	99632520	100682165	-	-	Y	N	1	N	N
JHOC-5	0.945601	59509	CCCCGGCTGATTGCATGGAAAGGAGGGGCAGTGTTGGCTTGTTTGGATACAACACAGGAACTGTGGATTTATCAGCGAGAGTGGCAGCGCTTTGGTGTCCGCATGTTACGAGAGCGGGCTGCGTTTGTGTGGTGAATGGGGAGGAAATGTCACTGCCGAAGACCAAAAACAAGCTTCTTG|GTACCATCGCACACACTGTTGACGTCATTGGAAAGAAGGAAGACGACTTTGTCTGCTGCCTTCTTTTGAGTGGCAAGCCACTGCACTGGACCCATCTCTGCTATTTTCTTTTTCTGCCACTTTTCAAGGATGACCTCACTTCTGCAATGGTTTTGAAGAAATTCAGTGAAGTAACAAATTGTGTGATGGAAACATATTTCAGATGGGTAAACCACAAG…	19	4	Y	N	1120	103	ENSG00000113812	ENSG00000056736	+	+	3	3	ACTR8	53876195	53891227	utr3p	IL17RB	53855617	53874866	coding	-	+	53877741	53874086	-	+	N	N	1	N	Y
JHOC-5	0.94429	11198	AAGATATGGACCATCACTTGGTGCATCTGGTGCCATCATGACAGTCCTCGCAGCTGTCTGCACTAAGATCCCAGAAGGGAGGCTTGCCATTATTTTCCTTCCGATGTTCACGTTCACAGCAGGGAATGCCCTGAAAGCCATTATCGCCATGGATACAGCAGGAATGATCCTGGGATGGAAATTTTTTGATCATGCGGCACATCTTGGGGGAGCTCTTTTTGGAAT|GATCTCCCTCTACACCTGGCGCCTCGCCTGCTGCCTGCTGGGACATGGCCTGGCCTGCTCAGCTGACCTGCTGCCACTTCTAGGCAGCCGTCATGTCACTTTGCTACAACTTCAAGCTAAGACAGGCAATGTTTTGGGAGATGAATCTGTTTTCTGACTGGCCAGGGATGTGC…	3	0	Y	N	1420	79	ENSG00000175193	ENSG00000180834	+	+	3	3	PARL	185029870	185085387	coding	MAP6D1	185016364	185026059	upstream	-	-	185033974	185027214	-	+	N	N	1	N	Y
JHOC-5	0.611026	60510	ATAGCACAGTACAGCCTAAAACTTTTTTTTTTTTTTAAAGACAGAATCTTGTTCTTTCTCAACTCACTTCAACCTCCACCTCCTGGGTTCAAGTGATTCACCTGTCTCAGCCTCCCGAGTAGCTGGGATTACAGGTGGGCAGCACCACGTCTAGCTCATTTTTGTATTTTTATTAGAGACAGGGTTTCACTATGTTGGCCAGCCTGGTC|ATTCCAGTGACCTACCTTGAGCCTCTGCCTCAACTGTAAAAGGTGCATGTGACAATCCACAGTCTCTCATCCAACAACAGCCTTGGGGTCAGGTGTGGTGTATTGTATTGTATTGTACTGTACTGTATCGTATTGATTTATTTTAGACGGAGTCTCAATCTGTCGCCCAGGCTGGAGTGCAGTGGTGTG…	13	0	Y	N	1977	423	ENSG00000063978	ENSG00000168884	+	-	4	4	RNF4	2440605	2487382	intron	TNIP2	2713190	2727891	upstream	+	-	2448524	2729460	+	-	N	N	1	N	N
JHOC-5	0.928711	2406	GTAGGTTCCAGGGGTCATCCACCTCAGTGGGCTCATCTATCAGTGTAGCCGTGGAGTAGGACGGCAGAAGTTCAATCTTGGTTACAGGTGCCTCAGTGTTATCTGTTTTGTTGGTCTCTTTGCTTTTATCAGGGGCAGTGGGCTGCTGACCTGCGGCCCCTTCGAGGTACTTATCGGGGTTGGGCTGGGCATCTCCCAATTCAGGCCAGGGAGCCATGGT|CTGGAAAGAAGTCAGTCCAGAAGAGCTGGAAACAACTGGAGTCAAAGCTGGAGACCGCTTCATAGCTGGAGGCCGCTTCAGAGCTGGAGACCGCTTCAGAGCTGGAGACTGTTTCAGAGCTGGAGACCGCTTCAGAGCTGGAGATTGTTTCAGAGCTGGAGACCGCTTCAGAGCTGGA…	4	0	N	N	11573	0	ENSG00000157765	ENSG00000178067	-	+	4	4	SLC34A2	25266533	25289464	utr5p	AC126281.3	191238151	191240721	upstream	+	+	25273218	25259076	-	+	N	N	1	N	N
JHOC-5	0.856216	62747	AATGAAGACAAGGAAGCAGTGAGCATGTTGGTTAACTGCCCTGCCTACTACAGTGTGTCTGCTCCCAAGGCTGAGCTACTGAACAAAATCAAAGAGATGCCAGCAGAAGTGAATGAGGAAGAGGAACAGGCAGATGTCAATGAAAAGAAGGCTGAGCTCATTGGAAGTCTCACCCACAAGCTGGAGACCCTCCAGGAGGCGAAGGGGAGCCTGCTCACGGACATCAAGCTCAACAACGCC|AGAATCTCACTAAAGGGATCAAAATGCTTCAGGATAGTATTTGAGTTAGACCTGAAGATGTAGAGATTAGGAAGAAGGGACAGGAAAGGGGCCTGTGTGTTTGCTTGGTGCACTGGGTCCGGGTAGAGAGAAAGGATTGGAAAGGTTAGCAGGGTGAT…	14	1	N	N	4193	0	ENSG00000138771	ENSG00000163749	+	-	4	4	SHROOM3	77575277	77923430	coding	AC034139.7-2	77453216	77547482	intron	+	-	77910892	77510447	+	-	N	N	1	N	N
JHOC-5	0.863675	55736	GTTGAAATGTTCCTTCTTGCCTATGCTGTGCGCCACACCATCCAGGTGTACCGGCTCTCCAAGTACAACACGGAAGAATTCATCACAGTCTACCCCACCGACCCACCCAAGGACTGGCCAGTGGTAACGCTCATTGCTGAGGACGATCGGCACTATAACATCCCCGTCAGAGTGTGTGAGGAGACCAGTCTATGAGAGACGCATGCTCCTGACAGCCTGGCGACGTGGCGAAGATGCACAG|GCTTCCAGCCACCCTAAGCCACGAGACTGGGCAGTGTCACCAAGGATCCCCCACTGACGAACGCCACCATCCAACCTGGTCAGTGGCTGCTCAGGTTCTCCTGCACCCAGGAGGATGCACCCGGGAGGAGGCTCCCGGCGCGGCTGTCTCACCTGCT…	4	3	Y	N	1896	1478	ENSG00000154124	ENSG00000154122	+	-	5	5	FAM105B	14717783	14752842	utr3p	ANKH	14762019	14924876	intron	+	-	14746203	14765831	+	-	N	N	1	N	Y
JHOC-5	0.92892	38094	GGCTACGCAGTCTCCAGTTACCTTCCAAAAAGGCTCTAATGCTCCGTGTCATAGTCTGCAGCATACAAAAAAACATGGAAGTGCTGGGCTTGCACCTCAAACCAAGCAGGTGTGTGTAGAGTATGAAAGAGAGGAGACTGTGGTGAGTCCCTGGACGATACCTTCAGAAATCCATAAGATTCTTCATGAGAGTCACAATTCCCTTCTACAA|GAAAACTTTGGACCTTATTGAGAAGAGGAAAACACTTAATTGGGCAGAAGTCCTAGTGGCACCCACCAGAGCTCTACTGCATTCAGACACTGTTCACACACTGACCATTCATGTGTGTTCAGCATCTGAACTTGGCCTTGTGACGTAGAGACCCTGATGAAAGCTAATGTTTCTGTTTTCATGAAAA…	9	1	N	N	2212	0	ENSG00000197603	ENSG00000213285	+	+	5	5	C5orf42	37142087	37237668	coding	AC138031.2	180831570	180832035	upstream	-	+	37144152	37115680	-	+	N	N	1	N	N
JHOC-5	0.850227	39604	AATTCTGGTTTCAATCCCCTTATCTACTGCCGGAGCCCAGATTTCAGGATTGCCTTCCAGGAGCTTCTGTGCCTGCGCAGGTCTTCTTTGAAGGCCTATGGGAATGGCTACTCCAGCAACGGCAACACAGGGGAGCAGAGTGGATATCACGTGGAACAGGAGAAAGAAAATAAACTGCTGTGTGAAGACCTCCCAGGCACGGAAGACTTTGTGGGCCATCAAGGTA|CCATGGGACCTCGCCACATTGCCTGGAATCGCCTGACCCTCCCTTTACCCCACAAGGAGTCCCCAGCTTTTGGAGCTTCAGAGTTCTTGTCCAAGTCTCACACAATCCCCTGAAGAGTGGTGAAAATACTCTCCAAAGTCGCTGAACCCTGAGCACAGGACCACATCCCAGG…	13	6	Y	N	515	0	ENSG00000169252	ENSG00000213285	+	-	5	5	ADRB2	148186349	148188381	coding	AC138031.2	180831570	180832035	upstream	+	+	148187764	148223456	+	-	N	N	1	N	N
JHOC-5	0.889972	67800	AGACATCACAATCCCATTATTCAGAGCGCGTATGGAGTGGAAACGCTTGTAGGGTTTCACCAGGATCCACCTCTGATGTTCAGTGAAGAGGACCGGAAAAGTCTGCTAGAGCAGTACCATCTGGGTCTGGATCAAAAACGCAGAAAATACGTGGTTGGAGAGCTCATCTGGAATTTTGCCGATTTCATGACTAACCAGT|AGAATGAGTAGCCACTGCACCTTGCCCTGCGCCATCAATGAGAAGATCTGCTCTTAGTAGAGCCCTGCTTTCCCGCTGAAGGCCCTGAAATCACCTGTGTTCCAGGCCACCCACTAAGGAT	1	0	N	N	491	0	ENSG00000205570	ENSG00000219814	+	+	5	6	AC140134.2-2	69470446	69590632	utr3p	RPL23AP24	170896629	170896992	upstream	-	+	69528838	26904198	-	+	Y	N	2	N	N
JHOC-5	0.580473	44934	GAGTTGATTCAGCTGCAGCTGGCCGCCCAGTTTGAGAATTGGTGTAAGACATCACAATCCCATTATTCAGAGCGCGTATGGAGTGGAAACGCTTGTAGGGTTTCACCAGGATCCACCTCTGATGTTCAGTGAAGAGGACCGGAAAAGTCTGCTAGAGCAGTACCATCTGGGTCTGGATCAAAAACGCAGAAAATACGTGGTTGGAGAGCTCATCTGGAATTTTGCCGATTTCATGACTAACCAGT|CTTGGTCCTAAATGTGAGACAATTGTGAAAAGTGGAGGACAGAGCCACCTGGTTAAATACAGCCCCGGCTTTCTGGTGAGAGGATTGAAACCAAGATGTGTCAAGTAACTAGAATGTGCCTGGACAGATACTGTAGAAAGCAAACCCATAAAG…	5	1	N	N	491	0	ENSG00000205570	ENSG00000219814	+	+	5	6	AC140134.2-2	69470446	69590632	utr3p	RPL23AP24	170896629	170896992	upstream	-	+	69528838	58304350	-	+	Y	N	2	N	N
JHOC-5	0.900527	65625	AGGATGTCTACAAAATTGGTGGTATTGGTACTGTTCCTGTTGGCCGAGTGGAGACTGGTGTTCTCAAACCCGGTATGGTGGTCACCTTTGCTCCAGTCAACGTTACAACGGAAGTAAAATCTGTCGAAATGCACCATGAAGCTTTGAGTGAAGCTCTTCCTGGGGACAATGTGGGCTTCAATGTCAAGAATGTGTCTGTCAAGGATGTTCGTCGTGGCAACGTTGCTGGTGACAGCAAAAATGACCCACCAAT|CACATGCCTATCATATAGTAAAACCCAGCCCATGGCCCCTAACAGGGGCCCTCTCAGCCCTCCTAATGACCTCCGGCCTAGCCATGTGATTTCACTTCCACTCCACAACCCTCCTCATACTAGGCCTACTAACCAACACACTAAC…	30	14	N	N	563145	0	ENSG00000156508	ENSG00000212678	+	-	6	1	EEF1A1	74282194	74288344	coding	RP5-857K21.11	559619	560165	intron	-	+	74284823	559632	-	-	Y	N	1	N	N
JHOC-5	0.733729	65090	AGTCAACGTTACAACGGAAGTAAAATCTGTCGAAATGCACCATGAAGCTTTGAGTGAAGCTCTTCCTGGGGACAATGTGGGCTTCAATGTCAAGAATGTGTCTGTCAAGGATGTTCGTCGTGGCAACGTTGCTGGTGACAGCAAAAATGACCCACCAATGGAAGCAGCTGGCTTCACTGCTCAGGTGATTATCCTGAACCATCCAGGCCAAATAAGCGCCGGCTATGCCC|CTCATTTACATAAATATTATACTAGAATTTACCATCTCACTTCTAGGAATACTAGTATATCGCTCACACCTGATATCCTCCCTACTATGCCTAGAAGGAATAATACTATCACTATTCATTATAGCCACTCTCATAACCCTCAACACCCACTCCCTCTTAGCCAATATT…	16	8	N	N	563145	432	ENSG00000156508	ENSG00000132570	+	+	6	5	EEF1A1	74282194	74288344	coding	PCBD2	134268709	134326223	intron	-	+	74284663	134291909	-	+	Y	N	1	N	N
JHOC-5	0.673806	47156	CTCGTAGTGCTGCCTGGCTCGCTCTTCTCTTTCTAACCACACTATTTCTCTTGCAGCTAGCTGTTTCTCCCGTTCCTCACGTCGCTCCCGGGCCAGCCGCTGCCGGTCATCAACACGTAACACAGGCGGAGGGTCTGGTTTATTTCCTGAGTGGTTGTTATTTTGTCCTGAAATTGCAGAGGCAGGGCGGCTGGAGGCATTTTTCTTATCTTGCACTTTGTAGCTGTCGGGTG|AGTTCCACATGGCTGGGGAGGCCTCACAATCATGGTGGAAGCCAAAGGAGGAGCAAAGGCATGTCTTATATGGTGGCAGGCAAGAGAGTAGGTGCAGGGAAACTGCCCTTTATAAAACCAGCAGATCACATGAGAC	14	0	Y	N	3779	0	ENSG00000135525	ENSG00000219814	-	-	6	6	MAP7	136705566	136913485	coding	RPL23AP24	170896629	170896992	upstream	-	+	136784630	136588369	+	-	N	N	1	N	N
JHOC-5	0.861922	68111	AAGTGCATTGTATACAAAATTCATAGTTATGTCCAAAGAATAGGTTAACATGAAAACCCAGTAAGACTTTCCATCTTGGCAGCCATCCTTTTTAAGAGTAAGTTGGTTACTTCAAAAAGAGCAAACACTGGGGATCAAATTATTTTAAGAGGTATTTCAGTTTTAAATGCAAAATAGCCTTAT|AGATTGGAAAACAGGGTTTATAAAAATTATTCTCTTGAGTTTATAAATTGTTAAACTCAATTTATAGCTATGTTAAACTACGTAAGAACCACTATACTGAAAGACCATTTAAGAGTATTAGTTTATCTTTTAGGGAGGAAAATTAAGAAAGGAAAAGTAAATAAGATC	28	0	Y	N	3014	30036	ENSG00000050344	ENSG00000122566	+	-	7	7	NFE2L3	26158385	26192430	utr3p	HNRPA2B1	26196081	26206942	utr3p	+	-	26192325	26197395	+	-	N	N	1	N	Y
JHOC-5	0.850897	10817	TTATGACAACTATGGAGGAGGAAATTATGGAAGTGGAAATTACAATGATTTTGGAAATTATAACCAGCAACCTTCTAACTACGGTCCAATGAAGAGTGGAAACTTTGGTGGTAGCAGGAACATGGGGGGACCATATGGTGGAGGAAACTATGGTCCAGGAGGCAGTGGAGGAAGTGGGGGTTATGGTGGGAGGAGCCGATACTGAGCTTCTTCCTATTTGCCATGGG|AACAGGACACACTGGCACATCCTTTTCCCACCAAACCACAGAAAAACATTTTTAAGTGAAGGTTGAAGAAATGGCAATTTACAGATGCCAGAAGAAAGGATAAAAATCAAGGCAAGATAAGAAAAAAGGAGGCTGATGTTCTGCTGGTCCACTTGGTTTACTGGCTTCTCT…	8	0	Y	N	30036	3014	ENSG00000122566	ENSG00000050344	+	+	7	7	HNRPA2B1	26196081	26206942	utr3p	NFE2L3	26158385	26192430	intron	-	+	26198483	26180926	-	+	N	N	2	N	Y
JHOC-5	0.931731	28607	GAGGTGGTTATGACAACTATGGAGGAGGAAATTATGGAAGTGGAAATTACAATGATTTTGGAAATTATAACCAGCAACCTTCTAACTACGGTCCAATGAAGAGTGGAAACTTTGGTGGTAGCAGGAACATGGGGGGACCATATGGTGGAGGAAACTATGGTCCAGGAGGCAGTGGAGGAAGTGGGGGTTATGGTGGGAGGAGCCGATACTGAGCTTCTTCCTATTTGCCATG|GGTATCTACTCCTTATCTTCTGTGACTTCCCAGGCCACGGAAAAGGTTCAGAAGTAGATTCTGGTGCAGTTGGCTGTAAGTGGTAAGTGTGGTTATGAAATACGTGTTGAAATGTAAGATCTCCATGGAAATCAGAATCACTTTGATCCAAGTGACAAAGCTTACT…	29	2	Y	N	30036	3014	ENSG00000122566	ENSG00000050344	+	+	7	7	HNRPA2B1	26196081	26206942	utr3p	NFE2L3	26158385	26192430	coding	-	+	26198641	26191425	-	+	N	N	2	N	Y
JHOC-5	0.510227	56723	GTAAGGAAAGCCTTGTTCCAAAAAGTTGCAATTTTACCCCAGACATTAAATGAAAAAATCTTCTGCCATCTCTGAGGAGGAATAAAAGGTAGGCAGAAGATTAAAATGAGTCCTATTTCGGCATAAAGAAAGGTTGCCACTGCAGCCCATTGGAGTGTCATTTTTTTCTTCACACC|ATCTGTCCCAGTAATCCGCCACACATTTTCTGCTTCCTTTAAGCTTCTGATGTCTCCATTAGCAATTACAGGTATAGACATATTTTCCTTAATTATTTTAATGGAATCATAGTGCACTGGCTGATGTCTTTCTTCAGCAGTTCTTCCATGGACTGTAATCCATGAAACTCCTGTTGCTTCAGCCTTT	4	7	Y	Y	3057	770	ENSG00000075790	ENSG00000105865	-	+	7	7	BCAP29	107007946	107058401	utr5p	DUS4L	106991661	107006204	coding	+	+	107008440	107004273	-	+	N	N	1	N	Y
JHOC-5	0.785953	63548	GGTCATGAAGAAACAACAAGCAGGCTCTGACCTCTTGAGGACACACTGGGGAGCAAAAGCAAGAGTAATCAGCGAGATGGGCCGGAGTCCAGCCCGCAGCACAGGGCTCGCCCAGGTGCTCCCTGCTGAGTCTGAGTCCAGCCAACAGCAGCTTGGAAATCAACTGACAAGTTGCTGATCTGAGAGTTATCCATGGTCCCAGGTAACCTGGAAACTGGTGTAGCTCAGAAGAGACACCCACAG|ACCTGCCAGGCACCTGCAGGCTTCCGCTGGCCCCCTTCACTCCCCTCTCCATCCAGTAGTCTTGAGTTCTAAGGATCCTCACAGGTCATAGCTCCAAGCACTCAAGAGAATGGAGGTGTGGGGATCCCAGGCAAAGAAACCACCTGGTGTCACTG…	5	1	N	N	1054	0	ENSG00000204876	ENSG00000220691	-	+	7	7	AC021218.2	155448090	155451798	coding	AF027390.1	158716886	158718828	upstream	+	+	155449909	155437865	-	+	N	N	1	N	N
JHOC-5	0.631006	55093	CTGGACGAGCCCCCCGAGGAGGAGGACGGCCTGCGTGGGGGGCCGCCACCGGCCGCCGCCGCCGCCGCCCAGGCGCAGGTTCAGGGAGCAAGTTTCCGAGGTTGGAAAGAAGTGACTTCACTGTTTAACAAAGATGATGAGCAGCATCTCCTGGAAAGATGTAAATCTCCCAAGTCCAAAGG|GAAGAACAAGAGCATTTCAAAGAAACCGCATCCTCAGTGAACGCTGGTTATGGTCCAAGAGCCAGCCCAGGACCCCTGTGGCACCAGCAGTGCCTTCTCCTGCTTGCCCCTCCAGCTGGTGCTCTGGGCATCTCTGTTCTTTGTCACTCTGTGGATTTGAGCCAGTGAGGATT	1	0	N	N	608	5778	ENSG00000180190	ENSG00000182307	+	+	8	8	C8orf42	431646	484974	coding	C8orf33	146248630	146252219	upstream	-	+	434494	413742	-	+	N	N	1	N	N
JHOC-5	0.543418	55092	ATGTGGAAGCTGGGCCGGGGCCGAGTGCTGCTGGACGAGCCCCCCGAGGAGGAGGACGGCCTGCGTGGGGGGCCGCCACCGGCCGCCGCCGCCGCCGCCCAGGCGCAGGTTCAGGGAGCAAGTTTCCGAGGTTGGAAAGAAGTGACTTCACTGTTTAACAAAGATGATGAGCAGCATCTCCTGGAAAGATGTAAATCTCCCAAGTCCAAAG|GGTCGATGTATGTACTTGGCCACAAGGAGAGCTAGCTTCCTTCTGATGTGTCGTGGCTTTCTATAATCCTACTGCACACAAAGCACAGTGACCATCTATTTTTGGCTAGACTGAGCTAATTCCATGAGTTTGGTTCTCAAAATCACCTGACCTCTGTGGAGAGTGGAGCGTAGGGAGAGGTGACTGG…	14	0	Y	N	608	1764	ENSG00000180190	ENSG00000147364	+	+	8	8	C8orf42	431646	484974	coding	FBXO25	346808	409871	intron	-	+	434495	397101	-	+	N	N	1	N	Y
JHOC-5	0.555962	12166	TCTTCTGGACAGATGTGACCTTCATCCTGGATGATGGCACCATCAGCGCCCACAAGCCCCTGTTGATTTCCAGCTGTGACTGGATGGCTGCCATGTTTGGGGGGCCATTTGTGGAGAGCTCCACCCGGGAGGTAAGGC|TTCTAGATACATGAACTTTCCAGAGCTCAACAAGTGGTCCTCAATCTTCTGCTTGGCAAGTCTCTCTCCCAGCGTCTCCAAGGCATCCAGCAGGGTGTGGACAGAGGCATCTCGCCCGGTTTTGTTGACCCACTTTATCAGCATCGTGTACAAGGTGTCCCTGTGGCCCGCTGCCTCAGCTTTAGCCACCTTTATCTCATTGTCCATGAGGCCCAACTTCCTCATGAGCGGCTCCCAG	6	0	Y	N	814	19306	ENSG00000008853	ENSG00000120889	+	-	8	8	RHOBTB2	22913059	22933655	intron	TNFRSF10B	22933598	22982637	coding	+	-	22921576	22936156	+	-	N	N	1	N	Y
JHOC-5	0.733322	65223	GGGCTTACAGACATAACATGGAGCTCCAGTGGAAGTGATTTGTCGGATGAAGATAAGACACTTTCTCAGTTACAGAGAGATGAATTACAGTTTATCGACTGGGAGATTGACAGTGACAGGGCAGAGGCTAGTGACTGTGATGAATTTGAAGATGACGAGGGTGCTGTGGAAATCTCAGACTGTGCTTCTTGTGCAAGTAATCAGTCTTTGACAAGTGATGAGAAGCTGTCGGAGCTTCCC|AAGTTCCAGGGGCTAATCTTGAGACAGACAAGCAGACCTAGCCTGGAGACCCAGCTGCAAAATTCCAGAAATTACTTCAAGTCAGCTAGTCAACCACCTGGGCCAGTGTTGAGATGATCCTGGCCCATGCTCCAGGTGGACTGCGACCCAACATAGCC…	45	3	Y	N	9	5778	ENSG00000215175	ENSG00000182307	+	-	8	8	AC104995.4	48366195	48444781	utr5p	C8orf33	146248630	146252219	upstream	+	+	48369169	48318654	+	-	N	N	2	N	N
JHOC-5	0.89434	65224	GGAAGTGATTTGTCGGATGAAGATAAGACACTTTCTCAGTTACAGAGAGATGAATTACAGTTTATCGACTGGGAGATTGACAGTGACAGGGCAGAGGCTAGTGACTGTGATGAATTTGAAGATGACGAGGGTGCTGTGGAAATCTCAGACTGTGCTTCTTGTGCAAGTAATCAGTCTTTGACAAGTGATGAGAAGCTGTCGGAGCTTCCCAAG|TTGGGGGAAATGGAGTTTTGCTCTTGTTGCCTAGACTGGAGTGTAATGGCGTGATCTCGGCTTACTGCAACCTCCACCTCCTGGGTTTAAGGGATTCTCCTGCTTCAGCCTCCCGAGTAGCTGGGATTACAGGAGTCCACCACCACGCCCGGCTAATTTTTTTGAATTTTTAGTAGAGA	4	2	Y	N	9	5778	ENSG00000215175	ENSG00000182307	+	-	8	8	AC104995.4	48366195	48444781	utr5p	C8orf33	146248630	146252219	upstream	+	+	48369172	48322388	+	-	N	N	2	N	N
JHOC-5	0.930565	4529	GACATTAGGATAGCAGCTTTGGAAGCAGTTGTTGATTATACTAAAGTGGACAGAAGTTATGAAGAACTGCAATGGCTACTTAATATGATTCAGAATGACCCTGTACCCTATGTAAGGCATAAGATTCTCAACATGTTGACTAAGAACCCACCATTTACTAAGAACATGGAGTCTCCCTTATGCAATGAAGCCCTGGTAGATCAACTTTGGAAACTTATGAATTCTG|CCCCCGCCTCCCATTGACGAGTATGATCTAGCTCACGTTCATCAGGAACTGGAACTTAATACCACAGCACTCTTTGACCAGGAGAGAGATGAAGCATATCAGAATCTGAAGTTTGAACTCTCTGTTCCACCCAGGAGACTGAGAAACCTGATATGCTCTTCTAGCGAGCCTG…	8	1	N	N	5056	3397	ENSG00000064313	ENSG00000155792	+	+	8	8	TAF2	120812196	120914255	coding	DEPDC6	120955143	121131937	intron	-	+	120837427	121059936	-	+	N	N	1	N	N
JHOC-5	0.93075	37834	ACCTGGATGGACTTGGGACAAAGGTTCCTCAGGACCTTGGACACCACCACCTGCTGAGCTTCCCGTCCCAGCCATGCAGTGGGGCCCCTGGGGTGCCCTCGGCAGCTTCGGTCCAGCCTGCATCTGCCCCTCGGCCTTCCGACGTGGGCGGTGGGCCCCAGCCCCACAGACCAGCCCAGCATTCAGG|TCCCAGGTGTGACACCTTCAGCAGGTCTCAGGGAAGATGGCAGCCCTAGGGGACATTCAGGAGTCCCCTTCTGTCCCGTCCCCTGTCAGTCTCTCATCACCAGGGACACCTGGAACCCAGCACCACGAGCCTCAGCTTCACCTCCATGGGCATCAACATGGCTCCCCTGGCTCCAGCCCTAAGGTGCTCTCCCAGCCGTCCGACCTGGATC	3	3	Y	Y	1530	523	ENSG00000181638	ENSG00000221850	+	-	8	8	ZFP41	144400484	144416250	utr3p	GLI4	144420982	144430474	utr5p	+	+	144404885	144422905	+	-	N	N	1	N	Y
JHOC-5	0.84202	49387	GCACACAAGGGTGGGAGTTATTTGTGGCCATTTTGCAATCTGCCACAAAGACCTTTCCAGGGTTCTCAGTGTGAATCCTCGATGTCACATGGCAGGATTCCCCTGCTTTCATTGATAACTGAAATTCATGCTTGAGTGCATTACTCTTCATGGCTTTGACCAGACTATGGGGAGGATGTCCTCTCTATCCTCATAAGCCTGATGATGGCAGTGAGGTAAGCACTGCCCAGTAGCTATACGAAGAGTTCAG|GGAGAGCAATGGGCCCCCTGCTTGGGGAGGAAACTCCCAGGCCTCAGGACGAATGGGAAGGAAAGACAGGGCAGGAAGGTCCTCCACTTTCAGAATTGTCCCCGGAGCCTGCCCCGAAGGTGTGTGTGATCCTGTGTCTCTGCGTCTG…	9	3	N	N	824	777	ENSG00000106853	ENSG00000165716	-	-	9	9	PTGR1	113365074	113401956	intron	FAM69B	138726851	138738323	upstream	-	+	113398051	138723392	-	-	N	Y	1	N	N
JHOC-5	0.955898	36884	GCTTGGAGCCGCGCGCCGGAGGGAATAGGAAAGCTTGGTTACAACCCGGGACACCCGGAGCTTCAGGATGGTTCGTACTAAGACATGGACCCTGAAGAAGCACTTTGTTGGCTATCCTACTAATAGTGACTTTGAGTTGAAGACAGCTGAGCTCCCACCCTTAAAAAATGGA|GGGCCGGCTCCCAGGCCTCAGGGTCCGCTGCATCTTCCTGGCCTGGCTGGGCGTCTTTGCAGGCAGCTGGCTGGTGTACGTGCACTACTCGTCCTACTCGGAGCGCTGTCGCGGCCATGTCTGCCAGGTGGTCATTTGTGACCAGTACCGCAAGGGGATCATCTCGGGCTCCGTCTGCCAGGACCTGTGTGAGCTGCATATGGTGGAGTGGAGGACCTGCCTCTCG…	5	2	N	Y	824	777	ENSG00000106853	ENSG00000165716	+	-	9	9	PTGR1	113365074	113401956	coding	FAM69B	138726851	138738323	coding	-	+	113399418	138731850	-	-	N	Y	1	N	N
JHOC-5	0.928931	38341	CGCCCGGCTGCGCAGTCCCAGCCGCCTTCCCCAGGCAGTGGAACCTTCGGGCTCCTGAGCTTCAGGATGGTTCGTACTAAGACATGGACCCTGAAGAAGCACTTTGTTGGCTATCCTACTAATAGTGACTTTGAGTTGAAGACAGCTGAGCTCCCACCCTTAAAAAATGGA|GGGCCGGCTCCCAGGCCTCAGGGTCCGCTGCATCTTCCTGGCCTGGCTGGGCGTCTTTGCAGGCAGCTGGCTGGTGTACGTGCACTACTCGTCCTACTCGGAGCGCTGTCGCGGCCATGTCTGCCAGGTGGTCATTTGTGACCAGTACCGC	5	2	N	Y	824	777	ENSG00000106853	ENSG00000165716	+	-	9	9	PTGR1	113365074	113401956	coding	FAM69B	138726851	138738323	coding	-	+	113399418	138731850	-	-	N	Y	1	N	N
JHOC-5	0.677496	52258	CGCCTGGCGCACCTGGTGCTCTTCTGCCCCTTCTCCAAGCGCCTGCAGGGCCGGCTCCCAGGCCTCAGGGTCCGCTGCATCTTCCTGGCCTGGCTGGGCGTCTTTGCAGGCAGCTGGCTGGTGTACGTGCACTACTCGTCCTACTCGGAGCGCTGTCGCGGCCATGTCTGCCAGGTGGTCATT|GTCCTGATATGGAAGAAACTACTGATGTCAGCTGAAGGACCACACTGATGCAGCTGTCCTGAAGGACTCCCCGAGGAGCTACCTCATCAAAAAATACAGTTTCCACTTTGCGATGATTTTATCCCCCTTGCCCCAACCGACCAGCAACCCCAATTTTCCAGCCCCTCACTCTCCACAATCCTCTTAAAGCCCCAGGCCAGAAC	2	0	N	N	777	136	ENSG00000165716	ENSG00000204173	+	+	9	9	FAM69B	138726851	138738323	coding	C9orf29	113404932	113433390	coding	+	-	138731984	113405214	+	+	N	Y	2	N	N
JHOC-5	0.958985	50724	GCCGGGGCTGAGGCCGAGCGAGCCGCGGGGCCCGCGCAGCCCCGGCCGGAGCCCACCATGCGGCGGCTGCGGCGCCTGGCGCACCTGGTGCTCTTCTGCCCCTTCTCCAAGCGCCTGCAGGGCCGGCTCCCAGGCCTCAGGGTCCGCTGCATCTTCCTGGCCTGGCTGGGCGTCTTTGCAGGCAGCTGGCTGGTGTACGTGCACTACTCGTCCTACTCGGAGCGCTGTCGCGGCCATGTCTGCCAGGTGGTCATT|GTGACCAGTTTGAAATTCAGCTAAACCAGCAGCTATGGTCCCTCATCCCCAACAACGATGTGAGAAGGCTTGTTTCTCATGTTATCCGGACCTTGAAGACGGACTGCACTGAGACCCATTTGCAACTGGCCTGTGCCAAGCTC…	17	9	N	Y	777	136	ENSG00000165716	ENSG00000204173	+	+	9	9	FAM69B	138726851	138738323	coding	C9orf29	113404932	113433390	coding	+	-	138731984	113411370	+	+	N	Y	2	Y	N
JHOC-5	0.980161	41095	ACATGATCCTTGCCACAAGAAGCTTTCCTCAGCTGAGAGCTACCATGGAGGCTTATTCTAGGATGGCTAATCGAGACTTGTTAAGCAGTGTGAGCCGTGAGTTTTCCGGATATGTAGAAAGTGGTTTGAAGACCATCTTGCAGTGTGCCCTGAACCGCCCTGCCTTCTTTGCTGAGAGGCTCTACTATGCTATGAAAGGTGCTGGCACAGATGACTCCACCCTGGTCCGGATTGTGGTCACTCGAAGTGAGA|GAAATATTGAAATCAAAGAGTCGAGAAAGCAAAATGTAAAGGTGGAAACCTATGCACTTAAACCCAACTCTTGGCAAGGTAAAGCATCCGCGGAAACAGCAGGCTCTCGAAGTGAGGAGGCTGCAGCCGGCGCTAGGGCGCAGGCG…	4	2	Y	Y	5607	339	ENSG00000138279	ENSG00000156042	+	+	10	10	ANXA7	74805230	74843817	coding	TTC18	74683526	74789458	utr5p	-	-	74808675	74788774	-	+	N	N	2	N	Y
JHOC-5	0.57033	57849	GGAGTAAGACCCCTGGACCACCAGCCCCAGCAAGAGCACAAGAGGAAGAGAGAGACCCTCACTGCTGGGGAGTCCCTGCCACACTCAGTCCCCCACCACACTGAATCTCCCCTCCTCACAGTTGCCATGTAGACCCCTTGAAGAGGGGAGGGGCCTAGGGAGCCGCACCTTGTCATGTACCATC|AATTAATCCCCTGGCCCAACCCGTCATCTACTCTACCATCTTTGCAGGCACACTCATCACAGCGCTAAGCTCGCACTGATTTTTTACCTGAGTAGGCCTAGAAATAAACATGCTAGCTTTTATTCCAGTTCTAACCAAAAAAATAAACCCTCGTTCCACAGAAGCTGCCATCA	4	3	N	N	242184	0	ENSG00000111640	ENSG00000209342	+	-	12	1	GAPDH	6513918	6517797	utr3p	AC114498.2-2	554815	554882	intron	+	+	6517774	554882	+	-	Y	N	1	N	N
JHOC-5	0.955123	36956	AGAGTTCATGGCCCCTGAGATGTATGAGGAGAAATATGATGAATCCGTTGACGTTTATGCTTTTGGGATGTGCATGCTTGAGATGGCTACATCTGAATATCCTTACTCGGAGTGCCAAAATGCTGCACAGATCTACCGTCGCGTGACCAGTGGGGTGAAGCCAGCCAGTTTTGACAAAGTAGCAATTCCTGAAGTGAAGGAAATTATTGAAGGATGCATACGACAAAACAAAGATGAAAG|GCAAGAAGCTCTTCTGGCTGCCATTAGTGAAAAAGACGCCAATATAGCTCTCTTGGAGCTTTCGTCCTCTAAGAAGAAGACCCAAGAGGAAGTGGCTGCCCTGAAGCGGGAGAAGGATCGTCTGGTACAGCAGCTTAAGCAGCAGACGCAAAATCGAA…	7	13	Y	Y	14097	5793	ENSG00000060237	ENSG00000082805	+	-	12	12	WNK1	732486	890879	coding	ERC1	970665	1475360	coding	+	+	836676	1351260	+	-	N	N	3	Y	N
JHOC-5	0.878553	20829	ATATACATAGGGATAGATAGATGAGATAGATAGGTAGAACTAGTAGAATGCATTCCGAAGTCATTTTGAAAAGTCTGTAAGATTGAGTGACTCCCAGTTTGTATAAGCATCATTCATTAAGAATGACAAGTTATGTTTCTACATATTGGTACATTAGCCTTTGATCAGTTATCTGGATGAACTCTATAAACAGACATAGG|CACCAAAAGGGGCTCCTCCTGGTTTATGAGTTTTAAAGGATGAGGGAAAAATTCATCATGGGGGATGTTATTTTCCTCAGTGGGTAAGTGAAGTCAGGGAAAAACAGAAAACAATGGAGATAAGAGGATGGGATGCGTTCAGTTTATTCTGTTGTTCTCACCACAGTAATTGACTCAGAAGGGACTCA	6	7	Y	N	14097	5793	ENSG00000060237	ENSG00000082805	+	-	12	12	WNK1	732486	890879	intron	ERC1	970665	1475360	intron	+	+	839675	1329460	+	-	N	N	3	N	N
JHOC-5	0.959807	43891	CTGGGGAGGGCTTGTGATTTGTTTGATTGGAATGGGAGGATTTGAAGTGGTCATCCTCGTAGTTGTCGGCCATTAGCTTCATTCGATTTTGCGTCTGCTGCTTAAGCTGCTGTACCAGACGATCCTTCTCCCGCTTCAGGGCAGCCACTTCCTCTTGGGTCTTCTTCTTAGAGGACGAAAGCTCCAAGAGAGCTATATTGGCGTCTTTTTCACTAATGGCAGCCAGAAGAGCTTCTTGC|CATTTCTTGTGCAACATCTTCTGGGACATCTCTCTCTAAATCAAAAGAAAACTCAATAGCTTCATTATCTTTGTATTTTCCCTTTAATTTCTTAATATCTTCAATACGTAGCCATAATTTTATGGCTATTTTTTCTCCATCATCTTCTTCTGCTAATTC…	3	1	Y	Y	5793	14097	ENSG00000082805	ENSG00000060237	-	+	12	12	ERC1	970665	1475360	coding	WNK1	732486	890879	coding	+	+	1351260	838891	-	+	N	N	3	N	N
JHOC-5	0.880295	41762	TCTAAGAGGGGCTGGATGATCTGGTCTGGGGAGGGCTTGTGATTTGTTTGATTGGAATGGGAGGATTTGAAGTGGTCATCCTCGTAGTTGTCGGCCATTAGCTTCATTCGATTTTGCGTCTGCTGCTTAAGCTGCTGTACCAGACGATCCTTCTCCCGCTTCAGGGCAGCCACTTCCTCTTGGGTCTTCTTCTTAGAGGACGAAAGCTCCAAGAGAGCTATATTGGCGTCTTTTTCACTAATGGCAGCCAGAAGAGCTTCTTGC|CATTTCTTGTGCAACATCTTCTGGGACATCTCTCTCTAAATCAAAAGAAAACTCAATAGCTTCATTATCTTTGTATTTTCCCTTTAATTTCTTAATATCTTCAATACGTAGCCATAATTTTATGGCTATTTTTT…	3	1	Y	Y	5793	14097	ENSG00000082805	ENSG00000060237	-	+	12	12	ERC1	970665	1475360	coding	WNK1	732486	890879	coding	+	+	1351260	838891	-	+	N	N	3	Y	N
JHOC-5	0.717885	15866	GGTTGATTCCATTCACTGCTTTGATGTAGTCACCCACATCCAGCTGGTCACTTCTAGCAGCAATTCCTCCTTGCCGCAGATTAGATACTCTTGGCTTGCCATCCTTATCAATTCCTCCCGATACCGTCAGACCCAGGGTAGTGCCTTCCTTCTTCATCAGCTCGACGACTGTGGAGCCCTTGAATTCCTCTGGGATGCTCTGTCTCCTCACAGCCAACGCTCCATCAGGCGGCTTTGTCTGGCTGGCGGATTTAGTGTAGGGACTCTCATCT|CTCTCCTGCTCCTCTGCCTGCAAGCAGATAGGGATATTCTTCTTCCAGCCGGGCATGGTGTCGCTCCCTGCGCTCGCTGTCGGGCTCGCTCTTTCTCGCTGGCTCTCTTTCTCCGGGGCTCTCCGC…	11	7	Y	N	746	450	ENSG00000155974	ENSG00000151963	-	-	12	12	GRIP1	65029066	65359020	coding	ZNF268	132268068	132289534	upstream	-	+	65358898	65749099	+	-	N	N	1	N	N
JHOC-5	0.71604	23556	GCTGCTTGTCTGCGTTGTTCACTAGTTTCAGATACTCCGCAACATTCCCATCGCGCGATGTTTGCTCAATTTTTATCTGCTCTGTTACCTTTAGAATTTTTTGCTTCAGGCTGTCTGCAGTGAGTTTGACCTTGTGGAAGTCCAGGATGCCATCCGGGACATCAAAGTTGAGGTTGGTGTCTGACCCCCCTCGGCGTATGTTCAGGGGCAGGCTTAAGGTATTCATGTCATGACGTTCT|ACCCTCCGCATGGTGTCTGGGCCGTCCGGGCGGGGCTCGGCGACTTGGGCGCGAGAAGGGCTGGGCCGGCGGCGACGCTCGGCCGGCCGGGAGCTCCGCGCTGCCCCCTCCTGCACACGCCTGCGCCGCGGCC	14	4	Y	N	2544	450	ENSG00000057704	ENSG00000151963	-	-	12	12	TMCC3	93486184	93568455	coding	ZNF268	132268068	132289534	upstream	-	+	93500443	93791545	+	-	N	N	1	N	N
JHOC-5	0.76341	37181	GAAAACAACTTGAAAAATGTGGAAGAGCTGAACAAATCAAAAGAACTCCTGACTGTAGAGAATCAAAAAATGGAAGAATTTAGGAAAGAAATAGAAACCCTAAAGCAGGCAGCAGCTCAGAAGTCCCAGCAGCTTTCAGCGTTGCAAGAAGAGAACGTTAAACTTGCTGAGGAGCTGGGGAGAAGCAGGGACGAAGTCACAAGTCATCAAAAGCTGGAAG|GAAGTGTCCTGTATTTTACTAATTTTTGCCTTGATAAATTGGGGCAACCGCTTCTAAATGAAAACCCTCAGCTTTCCGAAGGATGGGAAATACCCAAGTACCATCAAGTCTTCAGCCACATTGTTTCTCTAGAAGGGCAAGAAATACAAGTAAAGGCAAAAAGGCCAAAGCCTCACTG…	17	2	N	N	8273	3599	ENSG00000130779	ENSG00000033030	+	-	12	12	CLIP1	121321934	121473069	coding	ZCCHC8	121523390	121551471	coding	-	-	121339035	121534056	-	+	N	N	2	Y	N
JHOC-5	0.767354	57234	TAAAGCCAAACGTCTGATTTGTTTAGGTTCTGTGGGAATCATCCTTTGGCGCAATCACGTGCATTCAAGCATTATTACGTTTAGGAAATGGTCCAAGGGGTATGTGCAGTTCCTGAAAGTCTTTTTACAGCCTGTATATTCTCTTTCGTATCTTTTAAGTTTCTTGTTTGAGACCTTCCTCTAGACTTCTCTAGAATCCTCTTAACCTCTCTGGCTTTTGAGGGGTTTTGTAGAAAGCCATTGCCTGGCACAGAGA|CAGCCTCTCTGAACCGAACCTTGGATGCATTGAGGAAGTAAGTGAAGGCTGTGCTTTGAATGGGGCACTCCAGGCAGTAGGAAGGTAAGTAGAAAGCCCCAAGGCAGGAGCACTACCTGGCATGTAAGTTCTAAGCTCATTA…	3	2	N	N	8273	3599	ENSG00000130779	ENSG00000033030	-	+	12	12	CLIP1	121321934	121473069	intron	ZCCHC8	121523390	121551471	intron	-	-	121349757	121537638	-	+	N	N	1	N	N
JHOC-5	0.972454	37180	AACAACTTGAAAAATGTGGAAGAGCTGAACAAATCAAAAGAACTCCTGACTGTAGAGAATCAAAAAATGGAAGAATTTAGGAAAGAAATAGAAACCCTAAAGCAGGCAGCAGCTCAGAAGTCCCAGCAGCTTTCAGCGTTGCAAGAAGAGAACGTTAAACTTGCTGAGGAGCTGGGGAGAAGCAGGGACGAAGTCACAAGTCATCAAAAG|GTTGTAGGAAGTGTCCTGTATTTTACTAATTTTTGCCTTGATAAATTGGGGCAACCGCTTCTAAATGAAAACCCTCAGCTTTCCGAAGGATGGGAAATACCCAAGTACCATCAAGTCTTCAGCCACATTGTTTCTCTAGAAGGGCAAGAAATACAAGTAAAGGCAAAAAGGCC	28	0	N	Y	8273	3599	ENSG00000130779	ENSG00000033030	+	-	12	12	CLIP1	121321934	121473069	coding	ZCCHC8	121523390	121551471	coding	-	-	121360262	121534063	-	+	N	N	2	Y	N
JHOC-5	0.749673	34235	TGGAATTTCCTGTGGAGGTGAACACAGTACTACATGGCTTTGCCGGCTACTTTGAGACTGTGCTTTATCAGGACATCACTCTGAGTATCCGTCCAGAGACTCACTCTCCTGGGATGTTCTCATGGTTTCCCATCCTCTTCCCTATTAAGCAGCCCATAACGGTACGTGAAGGCCAAACCATCTGTGTGCGTTTCTGGCGATGCAGCAATTCCAAGAA|GATCTGACAGGATGGCATCTGATGACTTTGACATAGTGATTGAGGCCATGCTGGAAGCTCCCTATAAAAAAGAAGAGGATGAGCAACAAAGGAAAGAAGTTAAAAAGGATTATCCTAGCAATACCACCAGCAGCACCAGCAACAGTGGCAATGAGACCAGTGGAAGCAGCACCATCGGGGA…	2	1	Y	N	8280	75	ENSG00000100462	ENSG00000100461	+	-	14	14	PRMT5	22459573	22468501	coding	RBM23	22439695	22458236	utr5p	-	-	22460038	22458048	-	+	N	N	1	Y	Y
JHOC-5	0.913799	34547	ACACCGAAGGGCCTGCTCTGGTGGAGATAGACAGATCTGTGGAAAATACCCTGCTAAATAGTCAGATGGTTTCAACTGATAACTCTTTGTCTTCTCAAAATTATATTTCTCAGAAAGAAGATGCTTCTGAGTTTCAGATTCTGAAATACTTATTCCAAATTGATGTTTATGATTTCATGAATTCTGCATTTTCACCAATTGTAATTCTTACAGAAAGG|GTTGTGGCAGCACTGCCTGAAGGTATGAGACCAGATTCTAATCTTTATGGTTTTCCATGGGAATTGGTGATATGTGCAGCTGTTGTTGGATTTTTTGCTGTTCTCTTTTTTTTGTGGAGAAGTTTTAGATCGGTTAGGAGTCGGCTTTATGTGGGACGAGAGAAAAAGCTTGCTCTAATG…	24	5	Y	N	571	8245	ENSG00000150526	ENSG00000150527	+	-	14	14	MIA2	38772871	38792592	coding	CTAGE5	38804227	38925907	coding	+	+	38792126	38815889	+	-	N	N	1	Y	Y
JHOC-5	0.591361	61792	GAAACCCCGTCTCCACCAAAAAAATACGAAAACCAGTCAGGCGTGGCGGCGCGCGCCTGCAATCGCAGGCACCGGGCAGGCTGAGGCAGGAGAATCAGGCAGGGAGGTTGCAGTGAGCCGAGATGGCAGCAGCACAGTCCAGCTTCGACTCGGCATCAGAGGGAGACCGTGGAAAGAGAGGGAGAGGGAGA|CTGGAGGCCTCTGGCTCAGTCTCTCAAAAGCTGCCATCAAGTCACAGGCCAGGGTCATCTCAAGGCTCACCTGGGGAAGGATCCTCTTCTAAGCTCACACATGTGGTTGCTGGTATTTGGAAATGGAGTCCTTGGAGGTTATAGGTTTAGGCGAGGTCATGAGGGTGGGACCCTCATGAATGGGGTTAGTGTCCTTATAAAAAGGAA…	10	7	N	N	1728	4769	ENSG00000214482	ENSG00000198824	+	-	15	13	AC115102.7	83013781	83018061	utr3p	C13orf8	114098090	114110898	upstream	-	+	83016510	22345074	-	-	Y	N	1	N	N
JHOC-5	0.928832	21765	AGTTTATTGCATTCCAACAGCTCATTTTATGTTGGGCATATCGATGCATTTACTTCAAAACTTTTTCTACTGGAAGAAATTACCTCAGAAGAATTAAAAGAAAAGCTTTCAGCACTCAAGATTTCCAATTTATTTAACATCCTCCAACACATTCTAAAGAAACTAAGT|AGGTGTGGATGAGGTCACCATTGTCAACATTTTGACCAACCGCAGCAATGCACAGAGACAGGATATTGCCTTCGCCTACCAGAGAAGGACCAAAAAGGAACTTGCATCAGCACTGAAGTCAGCCTTATCTGGCCACCTGGAGACGGTGATTTTGGGCCTATTGAAGACACCTGCTCAGTATGACGCTTCTGAGCTAAAAGCTTCCATGAAGGGGCTGGGAACCGACGAG	7	2	Y	Y	1830	17346	ENSG00000128915	ENSG00000182718	+	-	15	15	NARG2	58499100	58558636	coding	ANXA2	58426625	58477477	coding	-	-	58511425	58444014	-	+	N	N	1	N	Y
JHOC-5	0.661191	7561	CAAGTACCTGGGTGTGACTCTCCTTGTAAAGTGCCTCAAAATTTGCTGTTATTTCTTGTTAGGCTTAGTTAGTTGGTTTATTAGCAAGCTCATTTTCCCTGGGATGGGTTTTTTGATGAGCTGAGTTGATGTGGATGGGAACACAAGGCGCTCTTGTGTGTCTGTTGGCATCCAGGTGGCCCACAGT|ATTAAAATTTTTAGCTTGGACCATGGTAAACTGCTCATGATACCATTAAAAAAAGAATTACTAAAACTCAACAACAAAAACAACCCAACTCAAAAACAGGCAAAGGATTTGAACAGACATTTCTCCAAAGAAGCTATACAAATGGCCAAAAAAAACCATGAG	5	3	Y	N	1236	9105	ENSG00000185596	ENSG00000173575	-	+	15	15	FAM39B	100319118	100334282	upstream	CHD2	91244423	91372237	intron	+	+	90959345	91368175	-	+	N	N	1	N	N
JHOC-5	0.781754	42905	AGGAGACTGGCAGAGGGAAAGAAAGTTCAACTATGGTGGTGGCAACAACAATCCACCATGGGGAAGCGACAGGCACCATCAGTATGAGCAGCACTGGTACAAGGACCACCATTATGGGGACCGGCGACATATGGATGCCCACCGTTCCGGAAGCTATCGACCCAACAACATGTCCAGAAAGAGGCCTTATGACCAGTACAGCAGTGACCGAGACCACCGGGGACACAGAGATTATTATGACAGGT|GTTCCACGGCACAGCAGGGGAGACAGATTTTGTAGAAGAGGTCAAGGTGAGGATGGCGCCTCAACAGAATCTTCAAAACCAAAAGGCAAGTTGCGGTACCCGCTGACCCTCCGCCATGCAGAGACTGCCGCGGACGCCGAAACACCCTCCTCC…	27	4	N	N	9105	1336	ENSG00000173575	ENSG00000185442	+	-	15	15	CHD2	91244423	91372237	coding	FAM174B	90961682	91000035	downstream	+	-	91364494	90960799	+	-	N	N	1	N	N
JHOC-5	0.948103	9633	CATTGTACCCTTCCCAGACCATGGCCACCACAGGCCCAGAGCTCATGTAGCGGATGAGGGCAGGGTAGAAGGGCTTCCTCCGCAGGTCCTGGTAGTGCTCGGCAAGGACGCTCTCTGGTGCCTGCAGCATCTTCATCCCCACCAGCGTGAAGCCCCGCCTCTCAAAGCGCTGGATCACGTCCCCAACGAGCCGCCGTTGCACGCCATCGGGCTTCACCGCCACCAGGGTCCGCTCCCGGGTCCAGGAGGGCCCTC|CTGGAGGGAAAAACGCAGAGGTGGAATTCCCGAGGGAAGGTCATTGCTGCTGTTACTTCAGTGGACAAGTCGGGGGGGTTCCCACGAGGCTCCCACATCCTCTGCCTGCTGCAAGCAGTGTCTGTGGGCCACAGTCTCACCT	3	9	Y	N	2844	3943	ENSG00000103200	ENSG00000129925	-	+	16	16	NME4	386726	390754	coding	TMEM8	361865	371979	upstream	+	-	388991	373430	-	+	N	N	1	N	N
JHOC-5	0.755855	57490	CGGATGCGGATTACTGTGGTGCCCTAGGCTCAGATTCTGCTGAGTCACTGTGACTGCGGATTTGGAAGGCTGAGAGTCCTGGGGAGACATGCTCCGTGGAGACGAATTTGTTTCTTCCTTTGCAAGATTCAGATTCTGCACTTGGGGGCCCATACAACACACTTCCCTGGGTGCATGCCACTGCACCACCCCTGCTCCTCAAGGCAG|GCAGCCAGGCGCTCCGGTGCTCACAGGCCATGGGACAGTCCAGTTCCCTGCAGACCCAGCGGGGCATGGGCGGACAGAGCCGCACCGTGAAGCCCGCCTGTTATTTCCATCGGGTGGTCCTGGAGACGACACGGCTGGGGAAATGGGTCACCGGAACTCCACGGCGGCCAGACGCCCATCCAATTTGCCTG…	3	0	Y	N	26308	5669	ENSG00000181019	ENSG00000141101	+	-	16	16	NQO1	68300808	68318034	upstream	NOB1	68333276	68346330	utr3p	-	-	68318579	68333531	+	-	N	N	1	N	Y
JHOC-5	0.874613	12186	TGGTATTTGTTAGACACAAGTGGAGACCAGCCACCAGCTCCATCTCTTCTATTCAGCCTTGCAAATCCAGGACCATGACTGCTGGAGAGCTCGGAAGAACTGCTGAAGGATGCCTGAGGCAAGGCAGACACAAGAGGATCATCACAGTCAT|CTGGCCGAGCAGGAGACGCCATCATGGGAGCTGACATCTGCCACAACAAGGACCGAAAGGTTCGGCGCAAGGAGCCCAAGAGCCAGGATATCTACCTGAGGCTGTTGGTCAAGCTGTGCAGTTTTCTGGCCAGACGAACCGACTCCACATTCAACCAGGTTGTGCTGAAGAGGTTGTTTATGAGTCGTACCAACCGGCCACCTCTGTCCCTTTCCCAGATGATCCAGAAGAGTGAAGCTTCCTGTCC…	4	0	Y	N	375	0	ENSG00000152910	ENSG00000213307	-	+	16	16	CNTNAP4	74868677	75150636	coding	RPL18P13	74826481	74827022	upstream	+	-	74907811	74827045	-	+	N	N	1	N	Y
JHOC-5	0.708612	33281	AGCCCCAGCAGGTAATCCATGGAGAGAAGCTGGGACTGCCTGGGTTGGCCACCTTCGGCTATTCCCTCAGTGGGCAGATGGATGTGGATGAGAACTTCTACCCAGACCTTCTAGTGGGAAGCCTGTCAGACCACATTGTGCTGCTGCGGGCCCGGCCCGTCATCAACATCGTCCACAAGACCTTGGTGCCCAGGCCAGCTGTGCTGGACCCTGCACTTTGCACGGCCACCTCTTG|AAACTACCATCAGAGTGAACAGGCAACCTACAACATGGGAGAAAATTTTCGCAACCTACTCATCTGACAAAGGGCTAATATCCAGAATCTACAATGAACTCAAACAAATTTACAAGAAAAAAACAAACAACCCCATCAA	43	2	N	N	101189	3473	ENSG00000005884	ENSG00000069431	+	-	17	12	ITGA3	45488488	45522842	coding	ABCC9	21841590	21985603	utr3p	+	-	45506897	21842838	+	+	Y	N	1	N	N
JHOC-5	0.706545	707	AAGAAAGTCACCGGAAAACCGGTTCCTGAGAAAGCTCCTCAAACCAGACATAGAAAGAGAAAGACTTAAGGCAGTTAATAGTATCATATCTATCGTTTTTGGTACTCGAAGAATTGCCTGGGCTCACCTTGATCGTAAGTTGACAGTGCTGGACTGGCAGCAAAGTGACCGTTGGAGTTTAATGAGAGGAATATACTCATCATCAGTCTATTTAGAAG|AGGATTACCATCTGGCCCAGCAATCACATTACTGGGTATATACCCAAAGGAAAATAAACTGTTCTACCAAAAAGACACATGTACTCACATGTTTATATTTAGAACAGCAAAGAGACTGAACCTGGGAGACGGAGGTTGCAGTGAGCCAGGATTGTGCCACTGCACTCCAGCCTGAGCAAC…	13	0	Y	N	502	736	ENSG00000172171	ENSG00000176208	+	+	17	17	C17orf42	26250133	26257379	coding	ATAD5	26183146	26246421	intron	-	+	26251559	26216280	-	+	N	N	1	N	Y
JHOC-5	0.823285	46742	TCTGTCTCTTGGCTATTTTAACCTAAAATAACAGTCTAGTTATATTCCCTCTTCTTGCAAAGCACAAGCTGGGACCGCGAGCACATTGCAGCCCCAACGGTGGCCCATCTTCAGCGGAGAGCGAGAACCATTTTGGAAACTGTAATGTAACTTATTTTTTCCTTTAACCTCGTCATCATTTT|CTTCTCTGGGCTCCAGCAGGGCTGAGGTGGGCTCTGGGGCCTGCTTCAGGTCTGGAGTTGCCCAATTTTGGAAGGATGAGCCTTGGGCTTGGGGGCGAAGGCTATGCATGATTAGGGCCCTTCAAAGCTTAGAGCTCCTGGGTATCAGGGTCTCCTCTGCCTTCTTAG	1	0	Y	N	253	9876	ENSG00000006283	ENSG00000108846	+	-	17	17	CACNA1G	45993820	46059541	downstream	ABCC3	46067227	46124061	intron	+	+	46059700	46071205	+	-	N	N	1	N	Y
JHOC-5	0.947429	65532	ACCTTCACTCACTGGAAGTGGCGGGACAGCGTAGTCTGGCTCAAAAGCACAGTCGCTTTCTGTGGAGATGCCACCTTGCCCAGAGCGGCTTTGGCGAGAGTCTACACTTGACTGTCTTCGATCCGGTGGTTCCTCGCTCCCTCCATCACTTGACCTGTTTTTACGACTTGATTTCCCACCAGTAAGCAGCATCTTGAGACTATTCCGAAACATGGTTATACTCTTCTACTGCAAAA|CTGCCGCTCTGAGGGGCTCTCTGCACCTCCGGGTCAAGCCCCAGTCCCCGGGGTCTCCTGTGAGGACCGCGCCGCCCGCCGGCGCCGCCCGCGATTCCCGGAGCACCTCGCAGTCCTCCAACGCCCCGCGGCGAGTCTGCACCCCGGAACGGCGCGGCGGGG…	21	0	N	N	10893	31	ENSG00000170921	ENSG00000176845	-	+	17	17	TANC2	58440630	58858799	utr5p	METRNL	78630856	78646005	upstream	+	+	58440630	58397842	-	+	N	N	1	N	N
JHOC-5	0.943632	32290	GCAGCAGCTGCTCCCGATCTCGCCTCGGCCCAGCGCAGGGCCTCGCACGCCCATGGCCGGCTCGGAGCAGCAGCGGCCGCGGCGGCGGGACGACGGAGACTCGGACGCGGCAGCGGCGGCGGCGGCGCCCCTGCAGGACGCGGAGCTGGCCCTGGCCGGCATCAACATGCTGCTCAACAACGGCTTCAGGGAGTCGGACCAGCTTTTCAAACAATA|CAGATGCAAGCCCAGAATCACAGGGCGGCAGTGTGACCGATGTGCTTCCGGGTTTTACCGCTTTCCTGAGTGTGTTCCCTGCAATTGCAACAGAGATGGGACTGAGCCAGGAGTGTGTGACCCAGGGACCGGGGCTTGCCTCTGCAAGGAAAATGTAGAAGGCACAGAGTGTAATGTGTGTC…	6	4	N	Y	251	48006	ENSG00000176309	ENSG00000053747	+	-	18	18	AC010754.10	19848382	19854249	utr5p	LAMA3	19523560	19789025	coding	+	+	19849000	19691806	+	-	N	N	1	N	N
JHOC-5	0.961051	36888	CCGTATTGGTGCCTGGCTGCCCTAGCAAGGCAGTAGACCCAGGCCTGCCTTCTGTGAAGCAAGAGCCACCTGACCCAGAGGAGGACAAGGAGGAGAACAAGGATGATTCTGCCTCCAAATTGGCCCCAGAGGAAGAGGCAGGAGGGGCTGGCACACCCGTGATCACGGAGATTTTCAGCCTGGGTGGAACCCGCTTCCGAGATACAGCAGTCTGGTTGCCA|AGAGATCCAAGCCTCCTAAAGGCCAAGGAGCTGAGCACCATCTAGAAAGAATCCGACGCAGCCATCAGAAGCATAATGCTATTTTGGCTTCCATTAAGTCAAGTGAGCGGGATCGCTTGAAAGCTGAGTGGGACCAGCACAATGACTGCAAGATTTTGGACAGCCTTGTGCGAGCAA…	4	0	Y	Y	2832	48	ENSG00000141644	ENSG00000172361	+	+	18	18	MBD1	46049215	46062142	coding	CCDC11	46007564	46046863	intron	-	-	46053045	46042587	-	+	N	N	3	Y	Y
JHOC-5	0.9289	46784	GCTGGGCCGCAGCAGCAGGTTCCCGCACTCGGGGTAGCGCTCCAGGAGCAGTTGTGCCTCCAGCCGGCTCACCTTCAGGAAGCACGAGGGTGTCTCCAGTGCACGGCGCGCCTCCTCTTTGGCCAAGACTTCAGACATCATGTATAGGTGCCCAGGAAGCAGGGTCAAGTCGGTCGGGACACGGAGCTCCACCACCGTTAAGATGAAGCCTTTCCACATTTCCCGACACTCCAAGGTCTCTAC|TTCCGATCCGCGGTCCTGAACCCGCTCCCAGGGCACGGGAACTCCTTCGTGGCGAAGCAGCAAGTGGCGAAGCAGCAGCCTCTGCGCTGCCTCATCTACATAGAAGTCGCCCTGTCCGTGATGTCACCGACAGTGCCTTGCCCAGTCCCC	3	7	N	N	910	0	ENSG00000178078	ENSG00000207513	-	-	19	1	STAP2	4275041	4289847	coding	U1	16865867	16866030	upstream	-	-	4283075	16866149	+	-	Y	N	1	N	N
JHOC-5	0.690811	35160	CGAGCAGAGGATCGAGCCTCCGGACCGGCGCTGGCAGTACCTGCTCATGGCCGCCGAGCCCTACGAGACCATTGCCTTCAAGGTGCCGAGCAGAGAGATCGACAAGGCGGAGGGCAAGTTCTGGACACACTGGAACCGGGAGACCAAGCAGTTCTTCCTCCAGTTCCACTTTAAGATGGAGAAGCCCCCGGCTCCACCCAGCCTCCCTGCTGGCCCCCCTGGGGTGAAGCGGCCTCCACCCCCGCTGATGAACG|TGACCTGGGAGCCAACACCCTCGCTGAGGTTCCAGGAGCCCCCGCCTGGAGGAGCTGGCCCCCCAGAGCTGGCGCTGCTGGTGCTGTACCCTGGGCCTGGCCCTGAGGTCACTGTGACGAGGGCTGGGCTGCCGGGTGCCCAGA…	7	1	Y	N	4115	129	ENSG00000104897	ENSG00000104899	+	-	19	19	SF3A2	2187816	2199677	coding	AMH	2200113	2203072	coding	+	+	2198868	2201336	+	-	N	N	1	Y	Y
JHOC-5	0.775505	4955	GAGAGCCAGTGGCTTACGGACCTCGTAGAGGTGCCCCTTGGCCTTTCTGGGGGTCTCGTCCTATCTGCTGAAGAATGCCCGTCTTGTTCTACTGTAATGGAAACTGGACATGTCCATCAGTAAGGGAGTGATTAAAGAATGATATTTGGCTGCTTTGCAGTGGCAAAGTGAAATCCACAATGGTGTACTGAATGGGAGTATCCCCACAGTACAACACTATTCATGTAG|ATTGCGCCATTGCACTCCAGCCTGGGCCACAAGAGTAAAACTGCATTTCAAAACATAAAAATAGGCCGGGTGCGGTGGCTCACGCCAAGGTGGGCAGATCACGAGGTCAGGGGTTAGAGACTAGCCTGGCCAACATGGTGAAACCCCATCTCTACTAAAAATACAAAAAT…	30	0	N	N	3802	343	ENSG00000126934	ENSG00000039987	-	-	19	19	MAP2K2	4041319	4075126	intron	BEST2	12724407	12730269	intron	-	+	4057738	12728909	-	-	N	Y	1	N	N
JHOC-5	0.890793	67903	AAAGCCAAGGTCGGCGAACTCAAAGACGATGACTTCGAAAGGATCTCAGAGCTGGGCGCGGGCAACGGCGGGGTGGTCACCAAAGTCCAGCACAGACCCTCGGGCCTCATCATGGCCAGGAAGCTGATCCACCTTGAGATCAAGCCGGCCATCCGGAACCAGATCATCCGCGAGCTGCAGGTCCTGCACGAATGCAACTCGCCGTACATCGTGGGCTTCTACGGGGCCTTCTACAGTGACGGGGAGATCAGCATTTGCATGGAACACATGG|CTGGCCAAAGAAGACATGCAGTTCCAGCGGCTGGACGGCTTGGATGGACCGATGGGAGAGGCGCCCGGCGACTTCCTGCAGCGCCTCCTGCCGGCGGGCGCGGGCATGGTCGCGGGAGGCCCGCTGG…	45	7	N	Y	3802	343	ENSG00000126934	ENSG00000039987	+	-	19	19	MAP2K2	4041319	4075126	coding	BEST2	12724407	12730269	coding	-	+	4061507	12729465	-	-	N	Y	1	N	N
JHOC-5	0.503811	68106	GAAACTCTGAAGATGTCCAATGCTGAGGACCTGAACCGGCTCACAGCCTGCTCCCTCGTGCTTCTGGGCCACATCTTCTATGTGCTGGGAAACCACAGGGAGAGTAACAACATGGTGGTGCCTGCCATGCAGCTCGCCAGCAAGATCCCGGACATGTCGGTACAGCTGTGGTCGTCAGCACTGCTGAG|AGATGGAGTCTTATTCTGTCGCCAGGCTGGAGTGCAGTGGTATGATCTTGGCTCACTGCAGCCTCCGCCTCCCAGGTTCAAGCGATTCTCCTGCCTCAGCCTGCTGAGTAGCTGCGACTACAGGCGTGCGTCACCACACCCAGCTAATTTTTGTATTTTTAATAGGGACATTTTTAGTATTTTTAGGGT	3	3	Y	Y	1488	1355	ENSG00000129933	ENSG00000167491	+	-	19	19	KIAA0892	19292614	19339989	coding	GATAD2A	19399336	19480736	intron	+	+	19326254	19399505	+	-	N	N	2	N	Y
JHOC-5	0.760351	19760	CGCGAAGCGGCTTGGAAGTGGGCAGCCTGGAAGTCACTCGGGCCACCGGAGCTGGCGGCGTCTCCAGCGAGCGGCGCGGAGCTGGACGCCGCGATCGTGGGGCCCGCGAGGCGGGCAGCCGGGGCGTCCAGATGCACAGTCTCTGACATCAGCTCTCCTGGGACCCTCCAAGAGCACTAGTGTCTAGAAGGCACTAAGG|ACTTCTGCCTGGTGTCGAAGGTGGTGGGCAGATGCCGGGCCTCCATGCCTAGGTGGTGGTACAATGTCACTGACGGATCCTGCCAGCTGTTTGTGTATGGGGGCTGTGACGGAAACAGCAATAATTACCTGACCAAGGAGGAGTGCCTCAAGAAATGTGCCACTGTCACAGAGAATGCCACGGGTGACCTGGCCACCAG…	43	1	Y	Y	4723	24479	ENSG00000105738	ENSG00000167642	+	-	19	19	SIPA1L3	43089708	43390849	utr5p	SPINT2	43447042	43474948	coding	+	+	43211636	43466107	+	-	N	N	4	N	N
JHOC-5	0.76246	4461	GTCTGTGCTTCAATGCCCTTGGAGGGCTCCCCGGCCCCTACATAAAGTGGTTTCTGGAGAAGTTAAAGCCTGAAGGTCTCCACCAGCTCCTGGCCGGGTTCGAGGACAAGTCAGCCTATGCGCTCTGCACGTTTGCACTCAGCACCGGGGACCCAAGCCAGCCCGTGCGCCTGTTCAGGGGCCGGACCTCG|TTTTAGATGCAGCCAATCTCTTCTGTCGGCCAACTTAGTCCATGGGGCATGTGTCAAGCCAGTCCAGGAGGTGATGTGAGCCCCAGGTGTTCCTGCTGACCACTGATGCTGCGCACCCGGCACTCCCCTGAGCCTCAGAGCCATATTCCCTGTTGTCGGCTGCCATTGGGAGACCCTGACCCACCAACAAATGAGCAAGCCAGAAAC…	3	1	Y	N	2110	157	ENSG00000125877	ENSG00000088836	+	-	20	20	ITPA	3138056	3152516	coding	SLC4A11	3156063	3166812	downstream	+	-	3147278	3155329	+	-	N	N	1	N	Y
JHOC-5	0.911355	15659	CTCAAAAGCTGCAGGAAATAAGAGTCTGGTACCCTGAGAAGCATGGGGCAGTAGAAAGAGCATGTGGGCTTTAGAGTTCAAACGAAGTCAGGCTCAAACATAGTTCTGTGATAAGCCCTGAGCAAGTTACCCGGGTCTTCCATTTCCCCCTTCTGGAGAAGTCCTTTGGAGGATGAGTCCTTCTGGAGGATGAGTCCTTCTGGAGGATGAAGTCCTT|CCTAGTTCTCAGGAATTGGAACTGGAAATCCACTGGAATTGATTTCTTGAATAACAGAGCTCGTTGTGTCTTAGAGCTTGACCATGAAGGAGCTTCCGCTGGAAAGACCTGAGGATGTGATTTCTAACATGATCAAAGAGGCTGGGTTATGCAACTTCT	2	0	Y	N	5503	3430	ENSG00000088766	ENSG00000125872	+	-	20	20	CRLS1	5934893	5968695	intron	LRRN4	5969425	5982676	downstream	+	-	5965392	5969164	+	-	N	N	1	N	Y
JHOC-5	0.829688	48115	AGAAAGGAGTCCAGGTTTTTGGCTTAAGAAACTGGAAAGTCCTTACTGCCATTTAATAAGGGGAAGATGCCTTGGCTGATAGTGATTTCCTGCTAGGGCTGTGGAGTTGAACTGCCTGCATTCAAGTCCTAGTTTGCTTACTGTTTTGTTTTTGTTGTTGTTTTGAGATGAGGTCTCACTATGTTGCCTGTGCTTGTCTCGAACTCCTGGGCTCAAGTGATCCTCCCGCCTCTATCTTCC|TCACTCAAAGAAATGGTTCTGCCTATAAAGTTGTTGACTGAGTACTTATAATCATGAAAAGCTGGAAACTACATTTTCAACAGAAAATAGTTAAATATATTTTGATAGAATATTAACAATCTATCAAAAAAGGATAAATGTGAAAATTTTGTAGCAGC…	12	1	N	N	11549	14461	ENSG00000171552	ENSG00000088325	-	+	20	20	BCL2L1	29715916	29774324	intron	TPX2	29790565	29853264	intron	-	+	29746292	29824318	-	+	N	N	3	N	N
JHOC-5	0.850179	3032	CCAGTGGTCCTAATACCAGGTGGGTTGTTGCCAGCTATAAACAAAAGGCAGTCTGGGAGAGGTGCCTGGTCTGCTAGCCAGCCTCTGCAGAAGGCTACCCCTACCAGAGAATTGCCAGCTGCCCAGTGGTGCATATGAAAGAGGTCTTAGACACAGCAACTCTGG|CAGAGGAAACAATCAACAGAGTGAAGAGACAACTAAAGAATGGGAGAAAATACGTGCTAACTATTCATTCAAGAAGGGACTAATATCCAGAATACACAAGGAACTCAAATAACTCAACAGCCGGACAAATGAGCTGAACAGACATCTCTCAAAAGAACACATACAAATGGCAAACAGGT	1	1	N	N	11549	14461	ENSG00000171552	ENSG00000088325	-	+	20	20	BCL2L1	29715916	29774324	intron	TPX2	29790565	29853264	intron	-	+	29771147	29813674	-	+	N	N	3	N	N
JHOC-5	0.655466	33346	TGACCTGACATCCCAGCTCCACATCACCCCAGGGACAGCATATCAGAGCTTTGAACAGGTAGTGAATGAACTCTTCCGGGATGGGGTAAACTGGGGTCGCATTGTGGCCTTTTTCTCCTTCGGCGGGGCACTGTGCGTGGAAAGCGTAGACAAGGAGATGCAGGTATTGGTGAGTCGGATCGCAGCTTGGATGGCCACTTACCTGAATGACCACCTAGAGCCTTGGATCCAGGAGAACGGCGGCTGG|CAGAGGAAACAATCAACAGAGTGAAGAGACAACTAAAGAATGGGAGAAAATACGTGCTAACTATTCATTCAAGAAGGGACTAATATCCAGAATACACAAGGAACTCAAATAACTCAACAGCCGGACAAATGAGCTGAACAGACATCTCTCA…	9	1	N	N	11549	14461	ENSG00000171552	ENSG00000088325	+	+	20	20	BCL2L1	29715916	29774324	coding	TPX2	29790565	29853264	intron	-	+	29773119	29813674	-	+	N	N	1	N	N
JHOC-5	0.954712	29058	GCCGTGGGAAGAAAAGAGGGAGCAGCTAGGGCGCGGGTCTCCCTCCTCCCGGAGTTTGGAACGGCTGAAGTTCACCTTCCAGCCCCTAGCGCCGTTCGCGCCGCTAGGCCTGGCTTCTGAGGCGGTTGCGGTGCTCGGTCGCCGCCTAGGCGGGGCAGGGTGCGAGCAGGGGCTTCGGGCCACGCTTCTCTTGGCGACAGGATTTTGCTGTGAAGTCCGTCCGGGAAACGGAGGAAAAAAAGAGTTGCGGGAGGCTGTCGG|CCAGCCGCCGTTCTCCTGGATCCAAGGCTCTAGGTGGTCATTCAGGTAAGTGGCCATCCAAGCTGCGATCCGACTCACCAATACCTGCATCTCCTTGTCTACGCTTTCCACGCACAGTGCCCCGCCGAAGGAGAAAA…	19	1	N	N	14461	11549	ENSG00000088325	ENSG00000171552	+	-	20	20	TPX2	29790565	29853264	utr5p	BCL2L1	29715916	29774324	coding	+	-	29791076	29773119	+	-	N	N	3	N	N
JHOC-5	0.897515	41828	TAGGCGGGGCAGGGTGCGAGCAGGGGCTTCGGGCCACGCTTCTCTTGGCGACAGGATTTTGCTGTGAAGTCCGTCCGGGAAACGGAGGAAAAAAAGAGTTGCGGGAGGCTGTCGG|CCAGCCGCCGTTCTCCTGGATCCAAGGCTCTAGGTGGTCATTCAGGTAAGTGGCCATCCAAGCTGCGATCCGACTCACC	19	1	N	N	14461	11549	ENSG00000088325	ENSG00000171552	+	-	20	20	TPX2	29790565	29853264	utr5p	BCL2L1	29715916	29774324	coding	+	-	29791076	29773119	+	-	N	N	3	N	N
JHOC-5	0.979484	63215	AGACCCCAGAAGTCAAGGTCAATTAAATGAAAAGCCCTTACCTGAAGGTTGGGAAATGAGATTCACAGTGGATGGAATTCCATATTTTGTGGACCACAATAGAAGAACTACCACCTATATAGATCCCCGCACAGGAAAATCTGCCCT|CGCTGAACAAGAAATCCAAACAGATCGGCAGAAAAGCAGCAGAAAAGAAAAGATCTTCTAAGGTAAGGGCAGGGAAGTTCTGGGAGTTCTCATTGTTGGGGTGAGACTGGACTTAAAGAAGGAGGACCCCCAACCTCTGGCTAGGAACTAAATGAAAGATTTTTCAGGCCTATATTAACAAAAGAAACTGAAAGCTACTAAAGACTTCCTG	491	0	N	Y	38003	226	ENSG00000078747	ENSG00000101440	+	-	20	20	ITCH	32414745	32562858	coding	ASIP	32311832	32320809	coding	+	+	32513687	32314299	+	-	N	N	2	N	N
JHOC-5	0.964012	35218	TATATTTCGTCAACCACAACACACGAATTACACAATGGGAAGACCCCAGAAGTCAAGGTCAATTAAATGAAAAGCCCTTACCTGAAGGTTGGGAAATGAGATTCACAGTGGATGGAATTCCATATTTTGTGGACCACAATAGAAGAACTACCACCTATATAGATCCCCGCACAGGAAAATCTGCCCT|CGCTGAACAAGAAATCCAAACAGATCGGCAGAAAAGCAGCAGAAAAGAAAAGATCTTCTAAGAAGGAGGCTTCGATGAAGAAAGTGGTGCGGCCCCGGACCCCCCTATCTGCGCCCTGCGTGGCCACCCGCAACAGCTGCAAGCCGCCGGCACCCGCCTGCTGCGACCCGTGCGCCTCCTGCCAGTGCCGCTTCTTCCGCAGCGCCTGCTC…	650	0	N	Y	38003	226	ENSG00000078747	ENSG00000101440	+	-	20	20	ITCH	32414745	32562858	coding	ASIP	32311832	32320809	coding	+	+	32513687	32314299	+	-	N	N	2	N	N
JHOC-5	0.84222	35236	AATCGCCTGGACCTGCCACCATACAAGAGCTATGAGCAACTGAAGGAAAAGCTGTTGTTTGCCATAGAAGAAACAGAAGGATTTGGACAAGAGTAACTTCTGAGAACTTGCACCATGAATGGGCAAGAACTTATTTGCAATGTTTGTCCTTCTCTGCCTGTTGCACATCTTGTAAAATTGGACAATGGCTCTTTAGAGAGTTATCTGAGT|GCAGAGGTGGAGGAGACACTGAAGCGACTGCAGAGCCAGAAGGGAGTGCAGGGAATCATCGTCGTGAACACAGAAGGCATTCCCATCAAGAGCACCATGGACAACCCCACCACCACCCAGTATGCCAGCCTCATGCACAGCTTCATCCTGAAGGCACGGAGCACCGTGCGTGACATCGACCCCCAGAA…	4	6	Y	N	38003	1683	ENSG00000078747	ENSG00000125971	+	-	20	20	ITCH	32414745	32562858	utr3p	DYNLRB1	32567865	32592422	coding	+	+	32559374	32577734	+	-	N	N	1	Y	N
JHOC-5	0.541802	65724	GTGCACGACATACTAGGCCAAGGGAACTATGCAAGTGAAAGCTCAGAGGTTGGAAAGTTTATGTCGTGCCTGAGAGGTATATTGTAGCTTGGGGCATACCTTGTGTGTGAAGGAGCCCCAAGAGATGAGGTGGGAGAAGCCAGCAGTGTCCAGTTTGTGGAACAGCCCTGAACATTAGGCCGATGGCAATAGGGAGCCACAGAGGGTTCACACCGTGGAAGGCTGTTGT|AAGAAAATGTGGTATATCCATATGATGGAATGTTATTCAGCCTTAAAAGGGAAGGAAATTCTGACACATGCCACAACATGGAGGAAGCCTGAGGACATTATGCTAAGTGAAATAGGCCAGTTACAAAACAACAAATACTGTATGGCTTCTCTTATGTGAGTTATCTAAA…	2	0	N	N	43539	1115	ENSG00000198959	ENSG00000101442	-	+	20	20	TGM2	36190280	36227114	intron	ACTR5	36810526	36834226	downstream	-	+	36210775	36836049	-	+	N	N	2	N	N
JHOC-5	0.816219	2918	CACTGGCTACCAGGGATCCAGCTTTGTGCTGGGCCACTTCATTTTGCTCTTCAACGCCTGGTGCCCAGCGGATGCTGTGTACCTGGACTCGGAAGAGGAGCGGCAGGAGTATGTCCTCACCCAGCAGGGCTTTATCTACCAGGGCTCGGCCAAGTTCATCAAGAACATACCTTGGAATTTTGGGC|AGGTGGTTCAAGGCCCAGTCACGAGCACCGTACCAGGCATCCAGCACAGGGTTCGAGGCAAGTTGAACCTGAAACACAAAGATTCACCAGGACACCTCCACCAGGGCTCCAGGAGTGAATGTTGACCTGGCTCAGCTACAGCCCCCGATATTTTATCCCCAGAAATAT	2	2	N	N	43539	1115	ENSG00000198959	ENSG00000101442	+	+	20	20	TGM2	36190280	36227114	coding	ACTR5	36810526	36834226	coding	-	+	36212757	36833683	-	+	N	N	2	N	N
JHOC-5	0.960386	65725	GGGAATTGGCACCCTTGACTCCAGATTTGCAGGGACCCTGGGCCTCCGCAGACCCAGAGCTGAGGTCCCTTTCTTCCTGCCTGCAGCGGATGCTGTGTACCTGGACTCGGAAGAGGAGCGGCAGGAGTATGTCCTCACCCAGCAGGGCTTTATCTACCAGGGCTCGGCCAAGTTCATCAAGAACATACCTTGGAATTTTGGG|CAGGAGAAATCCATTTTGCTGCCAAATGTGACCAGCAGACTTGGGCAGGTACATCTAGCACAATCACAGTCCTGTCACACTGCCAACGTGGCCCAAGGCATGGCGTGCAGGGCAGTCTCTCTGGAGGGCCTCTGCTATGCCTGCTCACCAGCACCACCTCCACCAGCAGCGGAGCCCTTGCTGGATGCCTGGGCAT…	42	4	N	N	43539	1115	ENSG00000198959	ENSG00000101442	-	+	20	20	TGM2	36190280	36227114	coding	ACTR5	36810526	36834226	utr3p	-	+	36212758	36834007	-	+	N	N	2	N	N
JHOC-5	0.95526	36002	CCACCCCGGCCAACGCCCCCATCGGCCTGTATCGCCTCAGCCTGGAGGCCTCCACTGGCTACCAGGGATCCAGCTTTGTGCTGGGCCACTTCATTTTGCTCTTCAACGCCTGGTGCCCAGCGGATGCTGTGTACCTGGACTCGGAAGAGGAGCGGCAGGAGTATGTCCTCACCCAGCAGGGCTTTATCTACCAGGGCTCGGCCAAGTTCATCAAGAACATACCTTGGAATTTTGGG|CAGGAGAAATCCATTTTGCTGCCAAATGTGACCAGCAGACTTGGGCAGGTACATCTAGCACAATCACAGTCCTGTCACACTGCCAACGTGGCCCAAGGCATGGCGTGCAGGGCAGTCTCTCTGGAGGGCCTCTGCTATGCCTGCTCACCAGCACCACCTCCA…	42	3	N	N	43539	1115	ENSG00000198959	ENSG00000101442	+	+	20	20	TGM2	36190280	36227114	coding	ACTR5	36810526	36834226	utr3p	-	+	36212758	36834007	-	+	N	N	2	N	N
JHOC-5	0.847604	13256	GGTGACATTTTCAGCTTGATATGGTAACATGGTCATGACCTTGAGACAGCATAAATACGTGTGCCATCTCGTATGCAGTTCCTTGCAGACCCAGCTTGGTTCTTCTCCAATATCTCCTCTTGGAGTTGTACCCGATTTTATTTCCAGTTTTCATCCGAATCTACTGTGGAATGGGATAATTTTGCTTTTGTTTCATTGCCAGGAATTAATC|CTCAGCCTCCGGAGTAGCTGGGACTATAGCGTCTTACTAGCCAGCTTCAGGGCTAGAATAGCCTTTCTGTGCAAGTGGAAAAAACCTCAGGTATTTCCCAAATCGGTAGCTGCAGAGGGGCTCTATCCCTACCAGAGATGGAGAAAAGCCCTCTCGCGCTTTTTATGTCAGCCAGAGCGGCTCGTTA…	2	3	Y	N	0	2145	ENSG00000220521	ENSG00000154639	+	-	21	21	AP000963.2	17794868	17795013	intron	CXADR	17807201	17887768	upstream	-	+	17794993	17806524	+	-	N	N	1	N	Y
JHOC-5	0.925763	44547	ATGGAATAATGCCTACTGAGGACTATGTTTGAGGGGTGTTGTATGACCCCGTTTTCCATACCCAGCCAACTTGTCATGTGACAAGTCCACAGAAAGATGTTATATGACAGGAATCTATGAACTAGTCTTCCCTGAAATGTACCTGACTACAGCTAACATCATATCACATGATGAAAGACCGCGTTGTTTTCCCCTGAGGTTGGC|GCAAACTCCAACAGGCCCCAAACGAGCTGAGAAAATATCCAACTTCAAAGGTTTTGCACAAATCATCTTAAAGGCCTGACCTAAGCCCGGAAAGCCGGAACGAAGCCCAGAAATCAGTCCTCATTTCATCGCCGTTTAGCCAAGACACCTTTCCCGTCCACAGATCACATCTGCCCCCTTCTGCCCCCGCCCAGG	2	0	N	N	0	6	ENSG00000212932	ENSG00000159261	+	-	21	21	RPL23AP4	46935093	46935950	upstream	CLDN14	36754789	36870737	intron	+	-	36740174	36791717	+	-	N	N	3	N	N
JHOC-5	0.846336	44548	TTGTATGACCCCGTTTTCCATACCCAGCCAACTTGTCATGTGACAAGTCCACAGAAAGATGTTATATGACAGGAATCTATGAACTAGTCTTCCCTGAAATGTACCTGACTACAGCTAACATCATATCACATGATGAAAGACCGCGTTGTTTTCCCCTGAGGTTGGCA|TGGTGGCCTGGCAGGCCAGGGAGCCCACAGCGTTTCAAATGGCTTCATTGTTGGGATCCACACCTGGGAGGTTCTCCAGGACACTCTGAAGGAACTCAGGATCCTGCATCACGTCGTAATCATCCTCCTCCTTGGCTGGCTGGCAAGTGTCCATGGCTGAGCTGGCATCAATGTCTACTGATTCCGCCTGGC	2	0	N	N	0	6	ENSG00000212932	ENSG00000159261	+	-	21	21	RPL23AP4	46935093	46935950	upstream	CLDN14	36754789	36870737	intron	+	-	36740175	36780192	+	-	N	N	3	N	N
JHOC-5	0.574981	16047	AAGGATGTGGAGTCTTCCATGGCATCAAAGTACTCGGTATCTTCATCTTCCTCACTGTCCTCTCCTTTGGGAGTCAAGAGGCTTCCCTCAATGAAGCTCTTGGAGGGGTTGGCCGGCCGGCCAGGGGCACTGTGGAAGGCCCGCTCGAGGCTGTTGTGCTGCTTCGCCAGCTGCTCAATGGTTTCCTCCAAGTGCACGCGCTGCTCCTGCTCATACTGCAGTGCCCGCTGCCATTTCCGACTGTGTATCTCTGCTAGTTCCAAGAAGTCCCTGCAGGC|CATGGTGGCGGCGGCGGCGGCGGTCCCGGTCCCGGCGTCAGTGGCTCTCCCCCCCGCAGCAGGGCCCGGCGCTTCCACTTCCCCGGGTGCCCAGGAGTGAACATCCGGG	68	1	N	Y	5635	9894	ENSG00000184792	ENSG00000077549	-	-	22	1	OSBP2	29420063	29633811	coding	CAPZB	19537857	19684594	coding	+	-	29613413	19684517	-	-	Y	N	1	N	N
JHOC-5	0.792249	11931	CGTCCGGCTCGCGCTGCCAAGCGCCCCAAGTTGCCGCCGCGCCCCGCAGCGGGGACGCGAAGCCGGCGCGGGGCGGGTGTATTTACCTGCCGCCAAGACCTTCATTATGGGCTGCACTTCAGAGGGCCTTGGAGGAAACCTCAGATGCCGGCAGTTTTCAGAGGTTCATGCTCAAATGGGGAATTTGCCTGATTTATATACTGGAG|CCGTGGTCTGTGCCTGCACACGCCGCTCCGGATCTGGAAGGTTTGCCAGGTCTTCAGTGGGACACCATCGTCTTCCGGGCCAGGCCCCCTCTGCTTCCCTCTCCTGCTGGATCTTCTCTGGAGTCGGCTCCTCACCCCGCCCCCAACTTGACTTCCCGTCCAGAGCTGGGTGGCCCTGACGCTACCCCCACT…	168	0	Y	N	9109	14	ENSG00000128342	ENSG00000099985	+	-	22	22	LIF	28966441	28972748	upstream	OSM	28988821	28992840	downstream	-	-	28972785	28983314	+	-	N	N	1	N	Y
JHOC-5	0.954102	22328	CCAAGAAGGTGTCGAACTCAGCAGCCATCTTGCAGGACAGAGCTGGGTGGCTGTGTTCCGCGGAGCAGTTGGTGACCACAAGGTGGGACCCCAGTCTCTCCTGGAGGCCTTTGTCTGGGCTGTCGGTGAAGACAAATGTCTGTTCCCTGGTCCTGGAAACCCACGTGTCAAGCAGCAGCTCCAGGCGCAAGCGGTGGAAAGCCCGGGTCGTCTTCA|CTGCACTTGGACACGTAGGTCCAATAAGTGGTTCCTGAAGAAAGGAATCCCAACTCCCAAGCTCAAGTGGCACTTCTTCCAGTAAGGCTGCCTGGATTGCTCCCAGTGGGAGCAACCATCCTCTCTCCAGTAGAGCTGTCTCAGGAACCTGCGTGCATACCAAGGGTTTGCTCTTGAGCTCC…	1	5	Y	N	50	6940	ENSG00000100060	ENSG00000100065	-	-	22	22	MFNG	36195054	36212385	coding	CARD10	36216346	36245495	downstream	-	-	36211983	36215834	+	-	N	N	1	N	Y
JHOC-5	0.844749	68240	TGATCCTGCGCTGCCGCCAGGAGGCGCGCGCCCGCTTCTCCCAGATGCGCAAGGATGTGCTGGAGAAGATGGAGCTGCTGGACCAGAAGCACGTCCAGGACATCGTGTTCCAGCTGCAGCGCCTCGTGTCCACCATGTCCAAGTACTACAACGACTGCTACGCAGTGCTGCGGGATGCCGACGTCTTCCCCATCG|AGCAGCTTCACTGGCGATGGGGCAGGGCCTGGCGGAACTTGGGGCACAGATGAGGGAGGCAGTTCCCAGACACCCAGGGGATCAACTGGAGCCCAGACGTGGACCCCGGGAGTGACCACCCCAGACCAGCCTCCCAGCGTACCAGGCTCTCTGAGACAAGAAGCTGTGTTCCCAAGTCACTGGGCCACCCCACCCAGAGCACC…	1	2	Y	N	1276	75	ENSG00000100151	ENSG00000100156	+	-	22	22	PICK1	36783208	36801653	coding	SLC16A8	36804093	36809116	utr3p	+	-	36800918	36804133	+	-	N	N	1	N	Y
JHOC-5	0.759002	68578	CTCGCTAGCCATCGCTGCCGCAGCAGCTGCTGCTCCTCGTCGTCCACCACCACTGCCACTGCCACTGCTGCCACTACTGCCACCTGTACCTCCAAAATTCTGGAACATCTGGGCCTGACGAGGGCTGAACTCTTCTAGCCGGGATGAGCCGTGTACCTCCTGTGGGTAGCTTTGCTGGTTTCCGTGGTAACTGCTTTGCTCCCGAAAGGACTGCATACTGTTCAGCAGCACAGCAGCAGGCCAACAGCCCTCCT|GCAGGAGCCCCCCGCCCAGTCCCTCGGCCTCCGCCGGGGGCGGGCGGGGAGGGAGCGGTGGCGACGGCGGGCGGCGCTGCGCGGGGTGGGGGTGGGGGTG	23	3	Y	N	7743	43	ENSG00000100207	ENSG00000182057	-	-	22	22	TCF20	40885963	40941389	utr5p	Z83851.17	40995703	41000811	intron	-	+	40941293	40996291	+	-	N	N	2	N	Y
JHOC-5	0.58748	58651	GACCCTCGTGGGATGGCCGAGAGGGTGACCCTAGCAAACATTTGTAAATTAAATGCTCAGTGTTCGCTAAATAGCAGAAGGAGCCCTTTCTGAACCCCGTGTTCTGCTGGACGGTTGAGAGGCTCCAGTGGCAGGCACATGTGAGTCCCCCGTCCCCCCAGGGAAGGACACACACCAAGTCTGTGCACGCCGGCAGTGGTTCTTGTTCTTGCTGTCACTTGGGCCTGGGCTGCCCTCCCTGGCTCTT|GAGCTTTCGCCTACCCACTGTCCACGAGTCCTGGACTTGGTGTCACGGGTTCCAAGCTGCTGAGACTGGCCTCTCTGTTGGGTGAGCTGAGGATCTCTGCGTCCGTTCGTGCTTCCCCTTCTGTCTCCCCAACCCCTGCGCTCACCCCGTA…	1	0	Y	N	4902	0	ENSG00000128165	ENSG00000222081	-	+	22	22	ADM2	49266878	49271732	utr3p	7SK	49265595	49265865	upstream	+	+	49269089	49265375	-	+	N	N	2	N	Y
JHOC-5	0.951758	22472	CGACTAATCACCACCCAACAATGACTAATCAAACTAACCTCAAAACAAATGATAGCCATACACAACACTAAAGGACGAACCTGATCTCTTATACTAGTATCCTTAATCATTTTTATTGCCACAACTAACCTCCTCGGACTCCTGCCTCACTCATTTACACCAACCACCCAACTATCTATAAAC|ATACCCATGGCCAACCTCCTACTCCTCATTGTACCCATTCTAATCGCAATGGCATTCCTAATGCTTACCGAACGAAAAATTCTAGGCTATATACAACTACGCAAAGGCCCCAACGTTGTAGGCCCCTACGGGCTACTACAACCCTTCGCTGACGCCATAAAACTCTTCACCAAAGAGCCCCTAAAACCCGCCACATCTACCATCACCCTCTACAT…	10	16	N	N	185935	245420	ENSG00000198744	ENSG00000198888	+	-	MT	MT	MT-CO3	8367	9988	coding	MT-ND1	3308	4264	coding	+	+	8830	3308	+	-	N	N	3	Y	N
JHOC-5	0.536282	22473	AGCCCACTTCTTACCACAAGGCACACCTACACCCCTTATCCCCATACTAGTTATTATCGAAACCATCAGCCTACTCATTCAACCAATAGCCCTGGCCGTACGCCTAACCGCTAACATTACTGCAGGCCACCTACTCATGCACCTAATTGGAAGCGCCACCCTAGCAATATCAACCATTAACCTTCCCTCTACACTTATCATCTTCACAATTCTAATTCTACTGACTATCCTAGAAATCGCTGTCGCCTTAATCCAAGCCTACGTTTTCACACTTCTAGTAAGCCTCTACCTGCACGACAAC|CTCCTACTCCTCATTGTACCCATTCTAATCGCAATGGCATTCCTAATGCTTACCGAACGAAAAATTCTAGGCTATATACAACTACGCAAAGGCCCCA…	11	4	N	N	185935	245420	ENSG00000198744	ENSG00000198888	+	-	MT	MT	MT-CO3	8367	9988	coding	MT-ND1	3308	4264	coding	+	+	9202	3323	+	-	N	N	3	Y	N
JHOC-5	0.54052	46871	CAAACCATATGCCTGTTACTTTAATATTATATCAAATTAAAAGAATCATGCTTTTTCAACTGGGAAATACATACTCGGCAGTGGCTAGGTGGTGCTAGAAGTCACTGGATGCATTTTAGAACATCAGTTTTTCTTGAATATTTGTGAGAGGGAGTTAAGTAATATAAATAATATAACTGAAAACATTTTTGAATAAAAACAAACTCTGATGCATTATG|GCCTCACCCTCAGACCAGCCCACAGCTAAAGCAATGAGTATCATATTCAACACTAAACCACGGGCCTCATCCTCAGACCAGCCCCACAGTGCAGACCGAGACTCCAACGGTGTCTGAGAAGCTGCATCCACTCTGCTGTGCAGATCCGAGTTTTGTTTTCTGACTGATTTGGACATTTCT…	12	1	N	N	1637	86	ENSG00000165169	ENSG00000214234	-	+	X	16	DYNLT3	37580954	37591775	intron	AFG3L1	88566489	88594696	intron	-	+	37588257	88578372	-	+	Y	N	1	N	N
JHOC-5	0.650904	23300	GCTTTTATTGGCTCTACAAATCAAGTTTGATTCCTTAAAGGAAAATGCATCATTCCAGTCAAAGCCTTGGTAAAATAATCAGTTTCTCCAATTGTGTCCTGTTGCAAAAGAAAACAGATTCTTATTGTGCTTATGCAAATAACTATATTGCCATAAGTTAAGAATACTCACAAATAGGTTCCAATTCTGGAGAAGTCAGGTAGAGAGAAACAAATATG|CTGGGGAGAAAGGCACGCGGTGGGTGCCGGGGCCAGGCCCTCCCCGCAGCGGCCCCAGGGGCGGGCAGGAGTCCCACCTGTTGGCGGCCTCCTGGAGCCGCAGCCGGCGCTCCTCCATCTTTCTCTGGAGCTGGGTGCAGAGTCAAGGGGCCGAGCGTGGGATCTGAGCGGGCCCTCGGT…	6	1	N	N	23	513	ENSG00000147041	ENSG00000075399	+	-	X	16	SYTL5	37750779	37873013	intron	C16orf7	88301042	88314895	intron	+	-	37772675	88305879	+	-	Y	N	1	N	N
JHOC-5	0.745655	55852	GGAACCAACCCAAATGTCCAACAATGATAGACTGGATTAAGAAAATGTGGCACATATACACCATGGAATACTATGCAGCCATAAAAAATGATGAGTTCATATCCTTTGTAGGGACATGGATGAAATTGGAAACCATCATTCTCAGTAAACTATCGCAAGAACAAAAAACCAAACACCGCATATTCTCACTCATA|GTGTGCAAGTGGAGCTGTGCTTTGCTTACAACCAGAGTGCCGGGAACCCCAACTACAGGCGAAACATCACCCTGGCCTACACTCTGGAGGCTGACAGGGACCGCCGGCCGCCCCGGCTCCGCTTTGCCGGCAGTGAGTCCGCTGTCTTCCACGGCTTCTTCTCCATGCCCGAGATGCGCTGCCAGAAGCTGGAGCTGCTCCTGA…	10	5	N	N	4351	101189	ENSG00000079482	ENSG00000005884	-	-	X	17	OPHN1	67179440	67570372	utr3p	ITGA3	45488488	45522842	coding	-	+	67179721	45506897	+	-	Y	N	2	N	N
JHOC-5	0.821312	14959	ATCTTGAATTGGAGCTCCTGGAGTGAAGCCATTGAATTTGGTTCTGACGACGGGAACCTCGGCTCTGTGTACATTTATGTGCTCCTAATCGTGGGAACCCTTGTCTGTGGCATCGTCCTCGGCTTCCTCTTTAAAAGGTTCCTTAGGATACAGCGGCTGTTCCCGCCAGTTCCACAGATCAAAGACAAACTGAATGATAACCATGAGGTGGAAGACG|AGGTAGCTCTCCAGAGAAAGACCCTGTAAGTATCTTTTTCTTTCTCAATGACATCCTGTGATTGGGCCATGAGTCACCTCCAAGTTCAGTGCTCATTTCATGGAACTGTTTAGCTGTGGGGCCCCACTGAACCCTTTGTGGTCACGCGGCAGCTCTCGGAGGAGCCACGGTTCTCCTGAAC…	3	2	Y	N	717	0	ENSG00000198223	ENSG00000217079	+	-	X	X	CSF2RA	1347693	1388827	coding	AJ271736.7	154908523	154910736	downstream	+	-	1384418	1401356	+	-	N	N	1	N	N
JHOC-5	0.600601	3313	CTCTTCTACTTACCACTTCTATGAACCACTTGTATAACCTTGTGTGATTATCCTCTCTATAGATTAATTTTTT|TCACAGTTGCACAGTGTTCCAGGCTGTGCGCCATGGCTAATGCCTGTAATCCCAGCACTTTGGGAGGCCGAGGCAGGTGGATCACGAGGTCAAGAGATTGAGACCATCCTGGCCAACATGGTGAAACTCCGTCTCTACTAAAAGTATAAAAATTAGCTCAGCGTGGTGGCACGTGCCTGTAGTTCCAGCAACTCGAGAGGCTGAGGCAGGGGAATCGCTTGAACCCAGGAGGCAGAGGTTGCA	8	0	N	N	0	28	ENSG00000217079	ENSG00000102271	+	-	X	X	AJ271736.7	154908523	154910736	downstream	KLHL4	86659425	86811706	intron	-	+	86645816	86670073	+	-	N	N	2	N	N
JHOC-5	0.878285	40921	CAGGGCCATCCACACGCTAGTTTTTGTTTCCTGCAAGCTCCATGGTGAATCCACTAGGAATGTCATTGAGCTGTGCTGTCCTCCAGACCCTGCTAAGAAGCTCTTAGGCGAGCCCTTTGTCCTGCAGCAAGCTGTACCTGTGGATTTGTTCCCTCACACCCCACATTGTGAGCTGGTGCTCCTCTTTACTCGATAAGCAGCCTCCTAGAAGACAGCAGGCTATTTGTTAAGGCTGAAGTTTCAGAAACTTTCAGG|CAAGAGCAGCAGGAGGACAAAAGCCGGAACATGATTCATCTTAGTTCTTAAATATTAAGAGAAGAAAGAAAATAAGAAGTAAGTCCTGTTATAAACACTGAGCCTTTAGTCAGCTTATGACTAAACAGGTGCTGATAAACAGA…	8	0	Y	N	1116	0	ENSG00000188917	ENSG00000174225	+	+	X	X	TRMT2B	100150992	100193758	utr3p	ARL13A	100111356	100132349	coding	-	+	100152167	100115366	-	+	N	N	1	N	Y
ES2	0.970375	67822	AAGCCATAAAAATAAGCATTGCTGTGGGAAGAGCGTTTAGATCCTTCCACAACATACACCTTCGTCAAAGGAAAGTCAATACTCTTTGCCATTACTTCAATTTCTTCTTTAAGCTTTCCCTCAGGCAGAGGTGTGAATTTGTCAAATAAAGGGGCAATATAATCAGCATAGATTGTGACAAGA|ACCTGGCAGAAGCTCCGGCAGTAGTTCAAAGATGAGACCTCCGACACCTCTTGCTCCCTCAGCTCTGTCTCCAGCTGCCACAGACACGGCCGCAGTCCCGAGGCTCCCGGCGCTGGAGATACGGGGCGATGACCCCGAACCATGGACTCAGTCTC	68	1	Y	Y	3608	2343	ENSG00000084073	ENSG00000117000	-	+	1	1	ZMPSTE24	40496320	40532443	coding	RLF	40399628	40479179	intron	+	+	40510153	40399895	-	+	N	N	1	N	N
ES2	0.923238	1167	TAGAATGCCTGATTATTGCTCATTCAGTTGGAGTGGAAAGTCTTTTTGCTGACTGCATGAAGTGGATTGTAAAGCATTTTGCAAGGTTTTGGTCTGAGAGAAGCTTTGCAAATATACCTCCTGAGATTCAGAAAAGTTGTCTTAATATGTTGATTCAGTCCTTA|AATGATAAGAATGCTGCTTTTCTTCTGATGGAAAGTGACAGGCTAATCATCAGTTTACCCAGAGTGAAGTGGACGGAAGCAGCACTGACCATGGCGTCTCAGCTTCAAGAAAAATGTATTGCATTTATTGTAGACAACTTCTCCAAGATTATTCAGAGTGAAAATTTTGCTCTTCTTTTACAGGTAC	20	0	Y	N	148	790	ENSG00000189195	ENSG00000069712	+	-	1	1	BTBD8	92318450	92385983	coding	KIAA1107	92405130	92422870	upstream	+	+	92385931	92405103	+	-	N	N	1	Y	Y
ES2	0.900444	21516	AAAGCTGAAAGTATCACTTGGTAGACAAACTGCTTTTTACACTACAACCTCCAGAAGAAAGCGCGAACGCAATTCCCCACCACCACAAATTACAGTCCAGTTTCCCCACATGTGGAAGTAACAGGAGTCAGTCAGCACATACTGAGTACAATGGAAAAACCGCCCCCGGAAAACACCAACTTCATGGCCGTATTTTCTCCTGTTAC|GTGGCCACAGAGTGCATGTGCTATGAGGGACCCATCCCACATATGCCCTCCCAGAAGAGCAGGAAAGGGGGTTCATAAAGATGTTCTTCTGATAGGGAGTGCCCTATGAGGCCACCTTCACAT	65	0	N	N	0	0	ENSG00000201699	ENSG00000208737	-	-	1	1	U1	143245395	143245556	intron	AL356957.27-5	147478572	147478645	downstream	+	-	143245403	147471075	-	-	N	Y	1	N	N
ES2	0.945035	27051	GGCACAGCAGCAGTTGATCGTGGAACAGCAGGATGAGCAGTTGGAGCTGGTCTCTGGCAGCATCGGGGTGCTGAAGAACATGTCCCAGCGCATCGGAGGGGAGCTGGAGGAACAGGCAGTTATGTTGGAAGATTTCTCTCACGAATTGGAGAGCACTCAGTCCCGGCTGGACAATGTGATGAAGAAACTTGCAAAAGTATCTCATATGACCAGTG|TGTTGGAGGCTGTAGCCTTTGACCAGGCATGGGACCAGGAGGTGAGGCCGGCTCTCAGGCATCAACCAAAGGATCCACTGAATCTCCCTTCTCCCCCTGCCAACAAAGGTACAAGTAGATGTTGACACCCCCTCAGACATGGAAGGAGACCCAT	8	0	Y	N	4915	233	ENSG00000135823	ENSG00000215828	+	+	1	1	STX6	179208801	179258669	coding	AL162431.17-1	179179798	179212241	intron	-	-	179220436	179186677	-	+	N	N	1	N	Y
ES2	0.954407	63831	AGGTCGATTCTTACACCACACGCTTCTCAGTTACACAAGTAGGACTTTCTTCCTCATCTTCCTTTCAGGAATTTGGACATTTCAGAATCCTGTGGAATCACCCTGTTCCCAGATTTTCCTCTGCTACTTGTATATGGAAATCTAACCCATCAGGCACATCGGATTCA|TTCAAATGCAATCATGTTGAATGTCTGTTTCTTCGTTCCTCGGTTCTCTCATTCCACAAGTGCATAGGTTATGTCTTCTGTAGGTCTGGGGAAAATGGGCCAGGGGTGGAAGGTCCATCCAGCCCAGACAGAGTGAATGGCCCATGACTGTTCAGTA	3	0	Y	N	36	3100	ENSG00000174514	ENSG00000158711	+	-	1	1	MFSD4	203804785	203837960	downstream	ELK4	203851860	203868623	utr3p	+	-	203839104	203852229	+	-	N	N	1	N	Y
ES2	0.911834	13746	CTAACACACTTTTCCAGTTTCCTTCTGTACTGAACAGTCATGGGCCATTCACTCTGTCTGGGCTGGATGGACCTTCCACCCCTGGCCCATTTTCCCCAGACCTACAGAAGACATAACCTATGCACTTGTGGAATGAGAGAACCGAGGAACGAAGAAACAGACATTCAACATGATTGCATTTGAA|AGATGGAGTCTTGGTGTGTTACCCAGGGTGGACTCAAACTCCCGGGCTCAAGTGATCCTCCTGCCTCAGCCTCCTGCATAGCTGGGCTACAGGCATGCACCACCACACCTGGCTTAGTAATCCTTCTTTATTAATGGTTTGTCACAGTACGTTTGTGATGTTATATTGCTCATGGCATACTTTATGTGTT	12	0	N	N	3100	0	ENSG00000158711	ENSG00000176062	+	+	1	1	ELK4	203851860	203868623	utr3p	RPL23AP25	247197525	247197938	upstream	-	+	203852229	203849053	-	+	N	N	1	N	N
ES2	0.901488	60834	GACATGTTTCTCCTCAATGCGAACGTTGGCCGTGGAGTCAGGGGAGCGTGGGGTCTGCCGGTCCTCCTGCTTTACCGATTTACCAATTTGCTTCTCCTCCTGCTTCTCCGCCTCCTTTAGTTTGCTCTGAGCACTGATGCTGTCGGCATTGTACATGTGATATGTCTTCATCACCGAGTAGAGCTCGTTCAGGACCTTCATCAAATCATCTTGGAGCTGCTGGCCGACTTCTTTACTCTTT|GACCTGAGTATCGTACTCTGCTATGATCTCCTTATCCTTTTTGAATTTGGCTGGAGACGTCATGTTTTCCTTCTTTCTTCCAAATTCGAATTGTGAATTGATAGATCCACGGAAAAAATCCAACCACCTAAATCAATACCTCCAAGACCGCTTCTC	59	18	N	N	6611	3979	ENSG00000163486	ENSG00000196550	-	-	1	1	SRGAP2	204582820	204704406	coding	FAM72A	204303958	204321697	upstream	+	+	204582982	204301920	-	-	N	Y	1	N	N
ES2	0.792447	59914	GCTGGTCCAGCAGAGCAAGGCCCTGAAGGAGCTGGCGGATGAGCTGCAGGAGAGGTGCCAGCGCCCGGCCCTGGGTCTGCTGGAGGGTGTGAGAGGAGTCCTGAGCAGAAGTAAGGCTGTCACAAGGCTGGAAGCAGAGAACATCCCCATGGAACTGAAGACAGCATGCTGCATCCCTGGGAGGAGGGAGCTCTTAAGGAAGTTCCA|AGGACTCTTTAACCACACCAGAGCCCACCAAGTCCTCTTCATGATGGTTCTGAGTATCGTTTTGACCTCCCTGTTTGGCA	3	2	Y	N	6332	236	ENSG00000162722	ENSG00000177462	+	-	1	1	TRIM58	246087124	246110063	coding	OR2W3	246125512	246151881	coding	+	+	246097986	246150981	+	-	N	N	3	Y	Y
ES2	0.966258	59916	GAGCAAGAGCCGGCTGGTCCAGCAGAGCAAGGCCCTGAAGGAGCTGGCGGATGAGCTGCAGGAGAGGTGCCAGCGCCCGGCCCTGGGTCTGCTGGAGGGTGTGAGAGGAGTCCTGAGCAGAAGTAAGGCTGTCACAAGGCTGGAAGCAGAGAACATCCCCATGGAACTGAAGACAGCATGCTGCATCCCTGGGAGGAGGGAGCTCTTAAGGAAGTTCCAAG|GATTGATATTTCTGTTCAGCAGCAGTAGAGATGGATGGAACCAATGGCAGCACCCAAACCCATTTCATCCTACTGGGATTCTCTGACCGACCCCATCTGGAGAGGATCCTCTTTGTGGTCATCCTGATCGCGTACCTCCTGACCCTCGTAGGCAACACCACCATCATCCTGGTGTCC…	41	2	Y	N	6332	236	ENSG00000162722	ENSG00000177462	+	-	1	1	TRIM58	246087124	246110063	coding	OR2W3	246125512	246151881	upstream	+	+	246097988	246125482	+	-	N	N	3	N	Y
ES2	0.854114	59915	TGGAAGCAGAGAACATCCCCATGGAACTGAAGACAGCATGCTGCATCCCTGGGAGGAGGGAGCTCTTAAGGAAGTTCCAAGTGGATGTAAAGCTGGATCCCGCCACGGCGCACCCGAGTCTGCTCTTGACCGCCGACCTGCGCAGTGTGCAGGATGGAGAACCATGGAGGGATGTCCCCAACAACCCTGAGCGATTTGACACATGGCCCTGCATCCTG|GGATTGATATTTCTGTTCAGCAGCAGTAGAGATGGATGGAACCAATGGCAGCACCCAAACCCATTTCATCCTACTGGGATTCTCTGACCGACCCCATCTGGAGAGGATCCTCTTTGTGGTCATCCTGATCGCGTACCTCCTGACCCTCGTAGGCAACACCACCATCATCCTGGTGTCCCG…	3	2	Y	N	6332	236	ENSG00000162722	ENSG00000177462	+	-	1	1	TRIM58	246087124	246110063	coding	OR2W3	246125512	246151881	upstream	+	+	246105961	246125481	+	-	N	N	3	N	Y
ES2	0.900934	70420	GTGGCCTTGGTATGTGCTTTCTCGTGTTACATCGCGCCATCATTGGTATATGGTTAGTGTGTTGGTTAGTAGGCCTAGTATGAGGAGGGTTGTGGAGTGGAAGTGAAATCACATGGCTAGGCCGGAGGTCATTAGGAGGGCTGAGAGGGCCCCTGTTAGGGGCCATGGGCTGGGTTTTACTATATGATAGGCATGTG|ATTGGTGGGTCATTTTTGCTGTCACCAGCAACGTTGCCATGACGAACATCCTTGACAGACACATTCTTGACATTGAAGCCCACATTGTCCCCAGGAAGAGCTTCACTCAAAGCTTCATGGTGCATTTCGACAGATTTTACTTCTGTTGTAACGTTGACTGGAGCAAAGGTGACCACCATACCAGGTTTGAGAACACCAGTC…	46	14	N	N	0	0	ENSG00000212678	ENSG00000214199	-	-	1	2	RP5-857K21.11	559619	560165	intron	AC096663.1-1	106680219	106681564	intron	+	-	559632	106680604	-	-	Y	N	1	N	N
ES2	0.731079	16599	GGATGGACATTCAGTGGATGCATGTTCCTGGTCATTCGGGATTTATAGGCAATGAAGAAGCTGACAGATTAGCCAGAGAAGGAGCTAAACAATCGGAAGACTGAGCCATGTGACTTTAGTCCTTGGGAGAACTTGAGCCAGCGGCTGTCTTGCTGCCTGTACTTACTGGTGTGGAAAATAGCCTGCAG|GGGCACTCTCCCGGGACAGACCACGCACCAGCCTCTGCGAGCCAGGAAGGAGCCTCTGCAGAAACGGAACCAGCGGGAACCTTGACCTGAGACTTGCAGCCTCCAGAACTGGGAGAAAATAGATTTCTGTTGTTTCAAGCCCCCGAGCCTGTGGTAT	3	0	N	N	1413	36	ENSG00000171865	ENSG00000220804	+	+	2	2	RNASEH1	3570568	3583815	utr3p	AC134873.2	242679518	242729712	upstream	-	+	3571166	3562376	-	+	N	N	1	N	N
ES2	0.699703	15608	ATGAGGCCATTGCTGTGTTTGCCGGGCGCCACAGCTGTGGCCCTTTTCTTGCATCCAAAGACCTGCGCATACTGCAGTGGGCCCTTGGACAGCATGGCTACAGGCATACATTAGAGATCCTCACTGCACAGAG|CTTGAAGGGCTCAGCACTGGGTTCCCAAGGCCCTTTTTAAGATCCAATTTCCCTGGTGCTTTGAGGAGGGTGGGGGACATCAGAAGACCCTCTTGCTGGGAACATCCACTTCCCGATGCCTCCTCCTTTGACGTCGTGAGCCAC	2	0	Y	N	0	36	ENSG00000213729	ENSG00000220804	+	-	2	2	AC098828.3	20218875	20219305	upstream	AC134873.2	242679518	242729712	upstream	-	+	20219337	20247653	+	-	N	N	1	N	N
ES2	0.951161	37038	ATGTTTTCTGGATATTGGCAATTATGTCTTTCTGCGATATATACAATTCTGAACAGGCCTGGACTGGTAATTTTCACCTGCATAGTTGACCATATGTATTTCCACTCCACTTGGGAATTTTGATTGTAGCAGTAACAGTCTGACTCAGACGTTCTAATTAAATCTTTTTCCTTCAAAGCTTTACACCTACGAA|CTTGTACCGGGAATGCAGGGAGGAAGACTTGATCCCTGCTCTGGTGTGCTGATCCAGAGTCCTCAGTATAGGTGCTGACATGTGAGGCACTTCCAGGGTTCAGAGTGGAGGCATCTGAACAGCCCATGGCGGGTGCTGAAGGCAAGTTTCCCAAGAAGGGGTTCACGAG	1	10	Y	N	834	36	ENSG00000189362	ENSG00000220804	-	-	2	2	TMEM194B	191077313	191107693	coding	AC134873.2	242679518	242729712	upstream	-	+	191098349	191179927	+	-	N	N	2	N	N
ES2	0.551137	58282	CTGGGCATGAGTTGTAGGAAAGCCTGAGAGAAAGAGGCAAAAGACGGCCACTAAGGGCAAGTGCCGATGTTTCCTCATTTTGAATTTGTCTAAGCACCAAATATGA|ACCATGCGAAGCCAATCTGAAATTTCCAATATCTGTGACTTTTC	5	3	Y	N	21838	177	ENSG00000163359	ENSG00000222022	-	-	2	2	COL6A3	237897401	237987589	utr5p	AC112721.1	237994802	237998658	upstream	-	-	237970227	237999369	+	-	N	N	3	N	Y
ES2	0.929221	52504	ATGACTGCTTGCTGCTGCTGGGCATGAGTTGTAGGAAAGCCTGAGAGAAAGAGGCAAAAGACGGCCACTAAGGGCAAGTGCCGATGTTTCCTCATTTTGAATTTGTCTAAGCACCAAATATGA|ACCCGTCAAGCTCCTGTCCCATTGGCCAGCATGTTGGGCAGCAGTGGGCACACACACTCTCTGTGTTAGTTTGCTAGGGCTGCTGTAACAACGTGCTACAAACA	38	4	Y	Y	21838	177	ENSG00000163359	ENSG00000222022	-	-	2	2	COL6A3	237897401	237987589	utr5p	AC112721.1	237994802	237998658	intron	-	-	237970229	237995507	+	-	N	N	3	N	Y
ES2	0.773714	65893	TCAGTGCCTGATGTCTAAGATCTAAAATCAAAGAATGATATTCCTTTTTACAAAATCAAGGACGTTTCTGGCTCTTACCTGCTTGCTGCTGCTGGGCATGAGTTGTAGGAAAGCCTGAGAGAAAGAGGCAAAAGACGGCCACTAAGGGCAAGTGCCGATGTTTCCTCATTTTGAATTTGTCTAAGCACCAAATATGA|ACCCGTCAAGCTCCTGTCCCATTGGCCAGCATGTTGGGCAGCAGTGGGCACACACACTCTCTGTGTTAGTTTGCTAGGGCTGCTGTAACAACGTGCTACAAACAGGGTCACCTA	8	0	Y	Y	21838	177	ENSG00000163359	ENSG00000222022	+	-	2	2	COL6A3	237897401	237987589	utr5p	AC112721.1	237994802	237998658	intron	-	-	237970229	237995507	+	-	N	N	1	N	Y
ES2	0.90025	58075	CGGTGTTGTTTGATCCATCAATAAGGAAAATAATGTCAGCAGAGTCTTGTGCTGCTTGCTGCTGCTGGGCATGAGTTGTAGGAAAGCCTGAGAGAAAGAGGCAAAAGACGGCCACTAAGGGCAAGTGCCGATGTTTCCTCATTTTGAATTTGTCTAAGCACCAAATATGAACC|TTTCAAAACAGCAGTAGAAGGAAATTGTGTGCAGTCTCCAAGGTGTAGTTTTCTGTCTTGGTGTCTCAGTTTTAAGGATTTGCCCTATAGCAAG	8	3	Y	Y	21838	177	ENSG00000163359	ENSG00000222022	-	-	2	2	COL6A3	237897401	237987589	utr5p	AC112721.1	237994802	237998658	utr5p	-	-	237970229	237998601	+	-	N	N	3	N	Y
ES2	0.783365	66464	GGGGGACATGTGAAGCTGGACATTTGGGGAGGATGAGAAGATTGCATTAAAGAGAATGTGCCAGCTTTTAGCTGGCTCTAGGAAAAATCAGTGTAAAATTGCCCAGTTAAAAATATAGCATTTTCCTGGCCGGGCGCGGTGGCTCACGTCTGTAATACCAGCACTTTGGGAG|GCCTCCCAAAGTGCTGGGATTACAGAGATGAGCCACAGTGCCCAGCCCTCAAAATTTCATCTCTTTCCCAAAATGGACTATAAGACCAGAATGTATTAAAAATTATATTTTTCAAAATTAACAAAGTG	1	3	N	N	177	21838	ENSG00000222022	ENSG00000163359	+	-	2	2	AC112721.1	237994802	237998658	downstream	COL6A3	237897401	237987589	intron	-	-	237994327	237983940	+	-	N	N	2	N	N
ES2	0.98516	41799	ACAGAAAACTACACCTTGGAGACTGCACACAATTTCCTTCTACTGCTGTTTTGAAAGGTGACCCTGTTTGTAGCACGTTGTTACAGCAGCCCTAGCAAACTAACACAGAGAGTGTGTGTGCCCACTGCTGCCCAACATGCTGGCCAATGGGACAGGAGCTTGACGG|GTTCATATTTGGTGCTTAGACAAATTCAAAATGAGGAAACATCGGCACTTGCCCTTAGTGGCCGTCTTTTGCCTCTTTCTCTCAGGCTTTCCTACAACTCATGCCCAGCAGCAGCAAGCAGCACAAGACTCTGCTGACATTATTTTCCTTATTGATGGATCAAACAACACCGGAAGTGTCAATTTCGCAGTCATTCTCGACTTCCTTGTAAAT	38	2	Y	Y	177	21838	ENSG00000222022	ENSG00000163359	+	-	2	2	AC112721.1	237994802	237998658	coding	COL6A3	237897401	237987589	utr5p	-	-	237995507	237970229	-	+	N	N	2	N	Y
ES2	0.975474	41505	TTCTACTGCTGTTTTGAAAGGTGACCCTGTTTGTAGCACGTTGTTACAGCAGCCCTAGCAAACTAACACAGAGAGTGTGTGTGCCCACTGCTGCCCAACATGCTGGCCAATGGGACAGGAGCTTGACGG|GTTCATATTTGGTGCTTAGACAAATTCAAAATGAGGAAACATCGGCACTTGCCCTTAGTGGCCGTCTTTTGCCTCTTTCTCTCAGGCTTTCCTACAACTCATGCCCAGCAGCAGCAAGCAGTCATTGAAGTCAACAAGAGAGACATAGTCTTCCTGGTGGATGG	38	2	Y	Y	177	21838	ENSG00000222022	ENSG00000163359	+	-	2	2	AC112721.1	237994802	237998658	coding	COL6A3	237897401	237987589	utr5p	-	-	237995507	237970229	-	+	N	N	2	N	Y
ES2	0.553912	24698	ACAGAAAACTACACCTTGGAGACTGCACACAATTTCCTTCTACTGCTGTTTTGAAAGGTGACCCTGTTTGTAGCACGTTGTTACAGCAGCCCTAGCAAACTAACACAGAGAGTGTGTGTGCCCACTGCTGCCCAACATGCTGGCCAATGGGACAGGAGCTTGACGG|ATGGTGTTGGAAAACATTGCAGGAAAACCATGGATACCCACGAAGAAATTCCAAAATTTATTCTTTTTGACGCCAAGGGCCCAGCCCAAAAGGTGACGAGTAGGAGTGGTCAATTTTT	19	14	Y	N	177	21838	ENSG00000222022	ENSG00000163359	+	+	2	2	AC112721.1	237994802	237998658	coding	COL6A3	237897401	237987589	upstream	-	-	237995507	237987913	-	+	N	N	1	N	Y
ES2	0.824219	57740	GAAAATGATCCTTCAAACTCAGCCGCTGGATAAGACACCCTGAAATGGACATGCCTAATGTGAAACCTTCTCGGCCATTCGTGGCTGCAGCCAGTGGAAAAAGGACTTCACCATTGCTTATAAACCATGAATCAGTGTCCGCCTTTGCTAACGGCTTCCTTG|GTTCATATTTGGTGCTTAGACAAATTCAAAATGAGGAAACATCGGCACTTGCCCTTAGTGGCCGTCTTTTGCCTCTTTCTCTCAGGCTTTCCTACAACTCATGCCCAGCAGCAGCAAGCAGCACAAGACTCTGCTGACATTATTTTCCTTATTGATGGATCAAACAACACCGGAAGTGTCAATTTCGC	9	1	Y	Y	185	21838	ENSG00000222032	ENSG00000163359	+	-	2	2	AC112721.2	238002302	238008204	coding	COL6A3	237897401	237987589	utr5p	-	-	238006443	237970229	-	+	N	N	1	N	N
ES2	0.985425	23469	GCCGTGCTTATTTATTTGCTTTTGTGAGCTTCATCAGTTCTTCCAATTTTCACCCTGAAAATGATCCTTCAAACTCAGCCGCTGGATAAGACACCCTGAAATGGACATGCCTAATGTGAAACCTTCTCGGCCATTCGTGGCTGCAGCCAGTGGAAAAAGGACTTCACCATTGCTTATAAACCATGAATCAGTGTCCGCCTTTGCTAACGGCTTCCTTG|GGGAAAAGTCACAGATATTGGAAATTTCAGATTGGCTTCGCATGGTGGATGGGACGCTCACCAGACTGCATCCCTACAGTTAATATAGTGCCTACTGCATAAAAGGTA	32	0	Y	N	185	177	ENSG00000222032	ENSG00000222022	+	+	2	2	AC112721.2	238002302	238008204	coding	AC112721.1	237994802	237998658	upstream	-	-	238006443	237999414	-	+	N	N	2	N	Y
ES2	0.911874	36354	GCTGTTGGGGTGGCCCAGTGCCTCAAAGGCACCCTCCTTGCAGATGGGGCAGTGGACCTCCGTGTTCTTGGACAACGCCAGCGGCTGCTCCCTCACAGTGCGCAGTGGCTCCCACTTCAGTGCTGTCCTCCTGGGCGTGTGAGCGGCCACCACAGGCCCTTCCTCTCAGGGGCAAATGGAGCACAGAT|CTCACGTGGGAAGCAGAATTTCCGGGCCATGCTGAGCAGCCGGCTGCCTGCTCCAACAGGAAGGTGCACACCTACACCCAGGGAGTCCAGATGGAAGCCACTGAACCGAGTCCTCCACAGACTCCTTCCACCAGACTGCAGCTCTCACCAATGGAATGAGAATGGCTAATTCTGTACTGTTTC	10	0	Y	N	227	1193	ENSG00000178752	ENSG00000132323	+	-	2	2	FAM132B	238732362	238742280	utr3p	ILKAP	238743783	238777075	downstream	+	-	238740480	238743200	+	-	N	N	1	N	Y
ES2	0.961773	68327	AGATACCTTTAACTATGAACAAACCCTGCTGGAAACAACAACCAGCCTTCTAAACCAAGATCTCCATTGGTCATTGTGTAACCTGAGAGCTTCGGTCACCAGAGGACTGAATCCCAAACAAGATTACTGCTCTATATGTTTGCAGCAGTACAAGAGACGCCAAGAAATGGCTGATGAAATAATTGTCTTT|AGATCTGATTTCAGATCATCTGTGCCCGTTTTCCATGGGAACCAACTGGTGTCTCCTAGGGACATAAGCCCATCCTCGTAGTTGTCTAAAGAAAGGAGTCCCAGTTGTTTATCTGCTGACATTCCCTCCACTATTGTCCTATGACCCTGC	2	2	N	N	2992	0	ENSG00000156931	ENSG00000176062	+	+	3	1	VPS8	186012625	186253096	coding	RPL23AP25	247197525	247197938	upstream	+	+	186196981	22358797	+	+	Y	N	2	N	N
ES2	0.89981	31554	AGCAGCGAGTTTATTCTGGGTGGCTTCCACAGTGACCATTGTGGAGAAGAAATCTTGTAATATAATTGAAGAACAATAGCCATATAATTAACACAGATGTTCAGGTATGAGTCATTGAAAAATTATCATCCTTACTGTGAAATAAGATTGGTCAAGGCGAGGCTGGTCCTTCAAAGAAGGAAAACCCAACATGGTGCAATGTGTGC|TGCAGATACCTTGACTATGAATAATAGTTTCAATAAGGAAGACAGAATGAGTTCTGACACGATGGTTGGGAGCTGTGACAGGCAGACGAAAAATGGAGCCAAATGGCATGGAGGTGTGTCATCACTGCTGGATTT	6	0	N	N	0	628	ENSG00000222792	ENSG00000214407	+	-	3	3	U6	199408014	199408117	upstream	AC106712.5-1	103142393	103199460	intron	+	+	103128555	103196090	+	-	N	N	2	N	N
ES2	0.935218	70672	ATAACTGAATGTAGATCAAGGTAAAATCCAGCAGTGATGACACACCTCCATGCCATTTGGCTCCATTTTTCGTCTGCCTGTCACAGCTCCCAACCATCGTGTCAGAACTCATTCTGTCTTCCTTATTGAAACTATTATTCATAGTCAAGGTAT|CTGCAGCACACATTGCACCATGTTGGGTTTTCCTTCTTTGAAGGACCAGCCTCGCCTTGACCAATCTTATTTCACAGTAAGGATGATAATTTTTCAATGACTCATACCTGAACATCTGTGTTAATTATATGGCTATTGTTCTTCAATTATATTACAAGATTTCTTCTCCACAATGGTCACTGTGGAAGCCACCCAGAATAAACTCGCTGCTGTATCTCTGAGTGAACAGGAAATGTGTTCATTCC…	6	0	N	N	628	0	ENSG00000214407	ENSG00000222792	-	+	3	3	AC106712.5-1	103142393	103199460	utr5p	U6	199408014	199408117	upstream	+	+	103196095	103128560	-	+	N	N	2	N	N
ES2	0.940622	70906	GATGGCGTCCATGCGGGAGAGCGACACGGGCCTGTGGCTGCACAACAAGCTGGGGGCCACGGACGAGCTGTGGGCGCCGCCCAGCATCGCGTCCCTGCTCACGGCCGCGGTCATCGACAACATCCGTCTCTGCTTCCATGGCCTCTCGTCGGCAGTGAAGCTCAAGTTGCTACTCGGGACGCTGCACCTCCCGCGCCGCACGGTGGACG|AGGTGATCAGGTCTGAGTTAAAGAGAGCAACACCTGTTTTATTTAAAAAATAAGATAAAATAACGTGACTACTGCTGAAGATTCTCCAATTACCAACCTAGTACTATGCTAAGAAGAAAAGAGAAATTATGGAAGATTCTAAAAAATTAATCCAAAAATTGTTTCCTGATAGGCTCTTT	38	4	Y	N	3314	4	ENSG00000185049	ENSG00000198155	+	+	4	4	WHSC2	1954248	1981635	coding	ZNF732	196418	239769	intron	-	+	1980277	203115	-	+	N	N	1	N	N
ES2	0.720213	70907	GCGCGCTTTCCCCCAAGATGGCGTCCATGCGGGAGAGCGACACGGGCCTGTGGCTGCACAACAAGCTGGGGGCCACGGACGAGCTGTGGGCGCCGCCCAGCATCGCGTCCCTGCTCACGGCCGCGGTCATCGACAACATCCGTCTCTGCTTCCATGGCCTCTCGTCGGCAGTGAAGCTCAAGTTGCTACTCGGGACGCTGCACCTCCCGCGCCGCACGGTGGACG|AGGTGATCAGGTCTGAGTTAAAGAGAGCAACACCTGTTTTATTTAAAAAATAAGATAAAATAACGTGACTACTGCTGAAGATTCTCCAATTACCAA	38	4	Y	N	3314	4	ENSG00000185049	ENSG00000198155	+	+	4	4	WHSC2	1954248	1981635	coding	ZNF732	196418	239769	intron	-	+	1980277	203115	-	+	N	N	1	N	N
ES2	0.504516	2464	GGGGAGGGGAAACCGATGTCAGGCAAGGACAGGTTGGAGAGGAAGAAGTACATGGAAGTGTGGAGGTGGGAGTCAGGGCTGACGGCCAGGATGATGAGCAGGTTCCCCAGCACCGTGACCAGGCACATGGACAGGAACAGCCCAGCAAGGACCGGCTGCAGTTCTGGATCCTCTGAGAGTTTGAGGAGGAGGAATCGAGAGACATCCGTTACATTCTGTGGGTCTGTAGAGTTTGGACACCTTTTGCCT|AACCAGGTCATCTGTGAGCTGGGACTTCACAGGCAGGCGTGGAGGGAGATGGATGCGAGAAGGGCTTCGTTAGCTGAGAGGGTCGTGCAACTGG	50	4	Y	N	63	0	ENSG00000188954	ENSG00000178067	+	-	4	4	AC011744.8-2	4227640	4227900	upstream	AC126281.3	191238151	191240721	upstream	-	+	4227901	4236038	+	-	N	N	1	N	N
ES2	0.966634	59389	GCTGGTTACGGTTCTCTGAAGGAAATATCTTAGAGTTGCTCCATCGGTTGGATGTAGAAAATTCTTCTGAAGTGGCAGTCTCTGTTCTCAATGCCTTGTTTTCAATAACTCCTCTCAGTGAACTGGTGGGACTCT|ACACAGTGCATGAGGCGGTGGCGCCAAGAGTCGAGTTCCCGCCGGAATCCTCTTCTCTCCGCCGCGCACCGAGGGCTCCGGCACTGAGCGGCGGCGGCGGCGGCGGCAGCAGCGGCGGCGGCAGCGGCCATTCTCTCTCTTCCCTT	8	2	Y	N	3593	445	ENSG00000109805	ENSG00000178177	+	-	4	4	HCAP-G	17421623	17455583	coding	LCORL	17453942	17632477	coding	+	-	17428155	17632321	+	-	N	N	2	N	Y
ES2	0.770881	55131	TGGGGGTAGATTATAGATTGCTTTAAAGGCCAATGTAGGGAATTTGGAGTTGGCCTTATGTGCAATGGATAATTATGCAGGGCTTATGATGAAAGGGTTAATGTCATGAAAACCACTTATTGGAAAGATTAATTTGGTGGTCAGTGGTGGTTATATGAGATGAATTGGTGAGCAGAAAGAAAAGAATATTA|CTTTCTTCTAAGAAAGACAACCCATTTTTTGTCTGGCTTTGTTTAGTGCTTTTTCAATTTATTTAGTTTCAGGGTAACCACTACCTTTCTTTTAAGCATTTTTTTTTTT	21	0	Y	N	3593	445	ENSG00000109805	ENSG00000178177	+	-	4	4	HCAP-G	17421623	17455583	intron	LCORL	17453942	17632477	intron	+	-	17449626	17605829	+	-	N	N	2	N	Y
ES2	0.684217	73428	CAGACTCTCAGACTGTGTGGAAAGATATGATCCCAAAACAGACATGTGGACTGCAGTAGCATCCATGAGCATCAGCAGAGATGCAGTGGGGGTCTGTTTACTTGGTGATAAGTTATATGCTGTTGGGGGGTATGATGGACAGGCATACCTTAATACTGTGGAGGCTTATGATCCCCAGACAAATGAGTGGACC|CAGAAAACATTTCCAACCTGTGCATGGGGGATCATTCTTCCGTCACCTAGAATATGAGGCCTCCGAGAGGATGAGAATGAGGGAAAAAACTACAAAG	4	3	Y	N	9256	0	ENSG00000109790	ENSG00000178067	+	-	4	4	KLHL5	38723054	38804810	coding	AC126281.3	191238151	191240721	upstream	+	+	38793342	38811933	+	-	N	N	2	N	N
ES2	0.941402	17089	CAGGTATTTTCACATACTTTTGAGGACAGCAAAGATCACCTGGTGGCCATCAAGCAGACCATCTGGAGGCAAAACTCCTTATCTGAGGAATTCAGAAGTCATTAGACTGCCCTATTATCTAAAGCCGGCATCTTGTACTAGGCTTCTTTACCAAAAATGTATTTAAT|AAAACATTTCCAACCTGTGCATGGGGGATCATTCTTCCGTCACCTAGAATATGAGGCCTCCGAGAGGATGAGAATGAGGGAAAAAACTACAAAGAAAATGGTAG	8	0	Y	N	9256	0	ENSG00000109790	ENSG00000178067	+	-	4	4	KLHL5	38723054	38804810	downstream	AC126281.3	191238151	191240721	upstream	+	+	38804872	38811936	+	-	N	N	2	N	N
ES2	0.944684	45222	CCAAGATGGCGTCCATGCGGGAGAGCGACACGGGCCTGTGGCTGCACAACAAGCTGGGGGCCACGGACGAGCTGTGGGCGCCGCCCAGCATCGCGTCCCTGCTCACGGCCGCGGTCATCGACAACATCCGTCTCTGCTTCCATGGCCTCTCGTCGGCAGTGAAGCTCAAGTTGCTACTCGGGACGCTGCACCTCCCGCGCCGCACGGTGGACGAG|CCCCGTTCCAACAATCACATGGATGAAGGTTAATGGTTATATTCCTAGTAAGGCACGTCTGCGGAAATCTCAGGCGGTGCTGGAAATACCGAATGTACAGCTGGATGATGCAGGCATTTATGAGTGCAGAGCTGAAAACTCACGTGGAAAAAATTCCTTTCGTGGACAATTACAAGTATACAC…	26	0	N	Y	3314	331	ENSG00000185049	ENSG00000149972	+	-	4	11	WHSC2	1954248	1981635	coding	CNTN5	99195473	99732683	coding	-	+	1980275	99437154	-	-	Y	N	1	N	N
ES2	0.978797	61691	GTGGAGGTGGGAGTCAGGGCTGACGGCCAGGATGATGAGCAGGTTCCCCAGCACCGTGACCAGGCACATGGACAGGAACAGCCCAGCAAGGACCGGCTGCAGTTCTGGATCCTCTGAGAGTTTGAGGAGGAGGAATCGAGAGACATCCGTTACATTCTGTGGGTCTGTAGAGTTTGGACACCTTTTGC|TTTAAGAAGTATCTCTGACCAGAAGATGTCTTTGCCATCTCCCAACCTGCTGGCAGAGGTACATCATCAGGTATCTCAAAAGAAGACTGTCGAAGATGCTGAGCTGTGGGTGTAGCTGCTGGGCCAGAGACTACTCCAGTGGGGGTCAGTGTCCCAGGAGAAACAGCTCCCAACTGCAGAGAAGCTGGAGAGGAATGAGCTCGAACAT	23	1	N	N	63	30463	ENSG00000188954	ENSG00000137693	+	+	4	11	AC011744.8-2	4227640	4227900	coding	YAP1	101486497	101609356	coding	-	+	4227899	101490335	+	+	Y	N	2	Y	N
ES2	0.736045	61689	TTACCTAACCAGGTCATCTGTGAGCTGGGACTTCACAGGCAGGCGTGGAGGGAGATGGATGCGAGAAGGGCTTCGTTAGCTGAGAGGGTCGTGCAA|TTTAAGAAGTATCTCTGACCAGAAGATGTCTTTGCCATCTCCCAACCTGCTGGCAGAGGTACATCATCAGGTATCTCAAAAGAAGACTGTCGAAGATGCTGAGCTGTGGGTGTAGCTGCTGGGCCAGAGACTACTCCAGTGGGGGTCAGTGTCCCAGGAGAAACAGCTCCCAACTGCAGAGAAGCTGGAGAGGAATGAGCTCGAACATGCTGTGGAGTCAGG	51	1	N	N	0	30463	ENSG00000178067	ENSG00000137693	+	+	4	11	AC126281.3	191238151	191240721	upstream	YAP1	101486497	101609356	coding	+	+	4236127	101490335	+	+	Y	N	1	N	N
ES2	0.653193	70205	CATGGCTGAAAATGGGTGGTGACTAACCCAAAGGCCACAAGAAGGACAAGGCAAGTTCCTGAGGAGAAGGCAAAGTGGTTGAAAGGTCCTCACAGCTGCAAGGCCAGAAAACAAAGAACAGGACGAAGCTCTGAAAGGTGCTACTGCCTGA|GGCTTGGATGAGGTCATGATGTGTAGAAGAACACAGTTTAAAGAAAATTCTGGATTATTCTACATTCATCCATCTCCTGGTACTTGTGAGGAAGAAGAAACTTTCAATCAAGTGTGAACCATGAAGAAGTGGCTCAGCAGTGGTTGATGTAGAAAGAAACACTGAAGGGCCCAGGGAAACTGGAAGGTC	5	0	Y	N	14	0	ENSG00000164512	ENSG00000213285	+	-	5	5	ANKRD55	55431264	55564943	intron	AC138031.2	180831570	180832035	upstream	-	+	55538445	55576515	+	-	N	N	1	N	N
ES2	0.949035	35783	GTCAATTCTGGTTTCAATCCCCTTATCTACTGCCGGAGCCCAGATTTCAGGATTGCCTTCCAGGAGCTTCTGTGCCTGCGCAGGTCTTCTTTGAAGGCCTATGGGAATGGCTACTCCAGCAACGGCAACACAGGGGAGCAGAGTGGATATCACGTGGAACAGGAGAAAGAAAATAAACTGCTGTGTGAAGACCTCCCAGGCACGGAAGACTTTGTGGGCCATCAA|GAATACAACCTTGGAGAAGAACAGAACAACATTGCAAGAGGAAACCCAAATTCTGCGGAAACATGAGCTATTGTTGTTATTCTCCAAGTACGTAAAGTAGATGTGGATTAAAGGTGGCATTTGGGGTGTTGGAGGCTGGAAGGAGAAAGAGCATGAGATCGGTAGGAAACCTG…	9	2	Y	N	2501	0	ENSG00000169252	ENSG00000213285	+	-	5	5	ADRB2	148186349	148188381	coding	AC138031.2	180831570	180832035	upstream	+	+	148187760	148232259	+	-	N	N	2	N	N
ES2	0.96257	59491	ATCCCCTTATCTACTGCCGGAGCCCAGATTTCAGGATTGCCTTCCAGGAGCTTCTGTGCCTGCGCAGGTCTTCTTTGAAGGCCTATGGGAATGGCTACTCCAGCAACGGCAACACAGGGGAGCAGAGTGGATATCACGTGGAACAGGAGAAAGAAAATAAACTGCTGTGTGAAGACCTCCCAGGCACGGAAGACTTTGTGGGCCATCAAGGTAC|CATGGGACCTCGCCACATTGCCTGGAATCGCCTGACCCTCCCTTTACCCCACAAGGAGTCCCCAGCTTTTGGAGCTTCAGAGTTCTTGTCCAAGTCTCACACAATCCCCTGAAGAGTGGTGAAAATACTCTCCAAAGTCGCTGAACCCTGAGCACAGGACCACATCCCAGGAACTGCCACATAA…	35	6	Y	N	2501	0	ENSG00000169252	ENSG00000213285	+	-	5	5	ADRB2	148186349	148188381	coding	AC138031.2	180831570	180832035	upstream	+	+	148187765	148223457	+	-	N	N	2	N	N
ES2	0.796788	17937	GGAGGGCTTCGTGGAAGAGGTGGAACTTGGAGTGGCCTGGAAGAATCGCATAGAATCAGCAAAACCATGGAAACGACAATGAGCAGGGAACACACACAGGTCCCACTGTGACAGAATGCACATGGGTGATGAGCAGACATGTCCTCAGATGGGTAGGCAGGAC|CCAGCAACACAGCTTGAATCCCAGCAGATGAAGGAGATCCATGCAGTCATCACCGGGTGTTCTCTGCAGCCTCGGTGACCCTCAGGGGAGCTTCCCGGAAAGGCAGGCGCTGCCCTGGAGCCTCTTTAGCAGGAGCTGAGCACGTCAAGTCTCAAGTGTGAGCTTTAAGT	4	0	Y	N	12	0	ENSG00000176515	ENSG00000219814	+	-	6	6	AL033381.2-2	1025164	1050181	intron	RPL23AP24	170896629	170896992	upstream	+	+	1046760	1076055	+	-	N	N	1	N	N
ES2	0.754639	27579	GGGAATGGTTTAAAATAGAAGACGCCATAAAAGTGCTGCAGTATCACAAACCCGTGCAGGCATCATATTTTGAAACATTGAGGCAAGGCTACTCAGCCAACAATGGCACCCCAGTCGTGGCCACCACATACTCGGTTTCTGCTCAGAGCTCGATGTCAGGCATCAGATGACTGAAGACTTCCT|CGTCCCTAAGGAAGATTTTTGCAGCACTCTCTGGAGCTGAGGGGAGTGAAATTTGGTCCAGAGAAGGCGGAAGGAAATAGTTTTCCTGTTTCCTTTTCTCGAGGTGGATGTCCTCAGGCTTCCTTCACACCTCCTTCTCATGGGTGCGGCTGGCAGTACAGTCAGGCTGTGGAGGAGGGCTGAGAAGAAAGGGGCACTGGTCCAGCCCCAGGTTT…	2	0	N	N	2287	0	ENSG00000112664	ENSG00000219814	+	+	6	6	NUDT3	34363982	34468419	utr3p	RPL23AP24	170896629	170896992	upstream	-	+	34364495	34356003	-	+	N	N	1	N	N
ES2	0.917435	68049	TCCAAAGGAATTCGCTCCACTGTGTTGAGGGCAATGAGGACATAACCAGCCACCTCCTGGATGGTCTTTAAGAAGGAAAGATCATAATTCCTCTGCACATAGGTAATTTCCAAATTCCCAAGGACCACCTCACAGTTATTGAACATCCTCTGGAGGCTGAGAAAATGATCTTCAAAAGTGCCCAACTGCGTGAGCTTGTTACTCGTGCCTTGGCAAACT|GTAGAGGAGCCATAAAGAAAATACCTATAGAGAATATTAGAATTACATCCAACGTATCCTCAGAAACCATGCAAGCAAGAAGAGAATGGAGTGATCTGGTGTATGTCTTCATCTTTTTG	24	2	N	N	31560	0	ENSG00000146648	ENSG00000220691	-	+	7	7	EGFR	55054219	55242524	coding	AF027390.1	158716886	158718828	upstream	+	+	55054551	55048680	-	+	N	N	2	N	N
ES2	0.964259	69535	GGAAGTCTTGTCAATGGGCAGGGCTTGCGATCTTCGCATGTGTCTTATCGTAAAGAATTGTTAAAATTTAGGATAGGGAAAAAACTATTTAATGGATGAAGCGAGAACAGCAGGAAGAAAAGGAGGGAAGGTAGTTTTCTAGTACAAGCATATTGAGAAGAATGGAGGACAAAGTTTGCGAAGAGCCAG|ACTTTTATAAATCAGAGTACAGAAAAGAGCACCTCAGTGTGAATAATGTTACAGTGTGAATCTTCCTTCTTCAACTGGTCCGGAGTTTTACAACCAGGAATGAAAAGCAACATATTGGAAGTGTCTGCTATCTTCAAGTCGTATGTTTTGTCTTTACTGCACAGCACAGCTTGCTCGTCTTTATCACCACGAATCACAAGA	17	0	Y	N	5636	276	ENSG00000064313	ENSG00000136982	+	-	8	8	TAF2	120812196	120914255	upstream	DSCC1	120915398	120937330	intron	-	-	120914497	120934436	+	-	N	N	1	N	Y
ES2	0.779765	13323	AGGTTAGGCCTGTCAATTCCTGATCTCACACCAAAGCAAGTTGACATGTGGCAAACACGTCTTAGTACACATTTGGGCAAAGCTGTTGGGGTGACTATTGGCTGCATTCTAGGAATGTTTCCTTTAATTTTCTTTGGAGGAGGTGAAGAAGATGAAAAACTGGAAACGAAAA|TGGTCCTTATGCTGGATTCATTTATCTTGAAGGATGGGCAACTACAGCTGCAGACCAGTACACATCAAGCAATTTAACTTTTTCTTGTAATGTCATGACTTTGCTCCTTGGGAGCACTTCCAGCGTCACTAGCGGGACTTCATATGGGTCCCTTGGTATTATTGCAAGGTTTATGGTTGTACTAAACATGATGAAAAATAACTGAGA	21	0	N	N	1071	7512	ENSG00000164983	ENSG00000182307	+	+	8	8	TMEM65	125392342	125454121	coding	C8orf33	146248630	146252219	upstream	-	+	125395387	125388869	-	+	N	N	1	N	N
ES2	0.952427	65723	TGTTCCCATATCAGCTCTTCCATGCCTGGGGCCTGGCAACGTGGGCCGTGTACTGGTACAGCTCTGTGCTTCCTGGAGTACTTGCTCCTGGAGCTGCAGCCGGGGTGCCAATCCCACTCACAGGGAGATGACAGTAATGTGGTACTTCGCACC|CCAGCCATCCTATGAACCACACTGTCTGGGTTGCTTCGTTGCTCACTTGCTGATTGGAATCCCAGGAGACAGAAACAGAGGTAGTCCAGCACATGGCCTGTTTGGAGAGCATGGTCCTCACTTTTC	4	0	N	N	4120	0	ENSG00000119139	ENSG00000223256	-	+	9	9	TJP2	70956382	71059938	utr5p	U6	140269866	140269969	upstream	+	+	70956387	70904797	-	+	N	N	1	N	N
ES2	0.940879	55056	AGTGGCAGCACATGGGCCCTGTTGAGAGGACCCTGTACAGAGATGTGATGCTGGAGAACTACAGCCACCTCGTCTCAGTGGGCTACTGCTTTACAAAACCAGAACTGATCTTCACATTGGAACAAGGAGAAGATCCATGGTTATTAGAGAAAGAGAAAGGATTTCTAAGCAGGAACTCCCCAG|GAAGGAGGGAGCCCCAGGAACAGGAGTCCCACCGAAGAACTGCTCTCTGACAGAACAGAGACCTCCTCACCAGGGCTTCCAAACAGATGCAGAAGAACCCAGAAAGGAGCAGGTCTTGATTTGCCCAACCAGCGGCACTTCTTCATCCCCTTGCCCAGAGAGCACCAGACTTGGTGATGTCGCCACAT	6	3	Y	Y	214	997	ENSG00000196597	ENSG00000081386	+	-	9	9	ZNF782	98619094	98655175	coding	ZNF510	98557968	98580159	utr5p	-	-	98629183	98578348	-	+	N	N	1	Y	Y
ES2	0.758046	23924	TGAAGAATCCCATCTCTTCTCACATCTTAAAACGAAAAAAGACTGGGAGAAAGAGCCAGCGTAAACAGGGCGACGTACTGGGACGGCCCCGGCGCGCCTGGCCGGGCAGGTGGCGAGGGGCGGGGCCAAGC|GCTCCAATTAAGGAACAGCTATATCCTGCTTCCTTCTGTAAGCAGCATCGACTTGTGCAAGGGTTCAGTCATGCAGCCACCGCCCCAGACGGTCCCGTCTGGCATGGCTGGGCCACCTCCAGCCGGGAATCCTCGGAGCGTGTTCTGGGCTAGCAGCCCTTACAGGAGACGGGCTAATA	4	1	Y	N	20	14083	ENSG00000196366	ENSG00000148396	-	-	9	9	C9orf163	138497768	138500339	utr5p	SEC16A	138454370	138491962	utr5p	+	-	138497784	138491958	-	+	N	N	2	N	Y
ES2	0.957615	23925	CACCCCCTCCCTCACCAGCCGCCGGCCCAGCTGGGGACAAGGGTGGCTCCCACCCAGGGAGGACCTCAGCCGCTGCTGGGAGCTCAGCCTCCCGCGATGCCATCGGGCGGGCACCCCCACCACGGCGCCTGCCCTCTGGAAGGAGCAGCAGAGGAAGGCCGCGGCTCTTCCCTGCCCTTGCCAGGCAGGTGTG|CAGCTCCAATTAAGGAACAGCTATATCCTGCTTCCTTCTGTAAGCAGCATCGACTTGTGCAAGGGTTCAGTCATGCAGCCACCGCCCCAGACGGTCCCGTCTGGCATGGCTGGGCCACCTCCAGCCGGGAATCCTCGGAGCGTGTTCTGGGCTAGCAGCCCTTACAGGAGACGGGCTAATAATAATGCAGCAGTGGCTCCGACAA…	10	5	Y	N	20	14083	ENSG00000196366	ENSG00000148396	-	-	9	9	C9orf163	138497768	138500339	coding	SEC16A	138454370	138491962	utr5p	+	-	138498742	138491960	-	+	N	N	2	N	Y
ES2	0.668956	53326	GGTCGGGTGGGAGGAGGGGACTCCGGGAGGAGGAACATGGCGGTGGCGGACCTCGCTCTCATTCCTGATGTGGACATCGACTCCGACGGCGTCTTCAAGTATGTGCTGATCCGAGTCCACTCGGCTCCCCGCTCCGGGGCTCCGGC|AATGGCCCGCTCGATTTTGCCAAGCACCTGGTTATTGGGTATGGCCCGTCCGCTCTCATAGTCCGCGATCACCTGTGGCTTCTCATTGATTTTCGTGGCCAGGTCCTTCTGCGTAAGCCCCTTGCTCTGCCGACCTTGCTGGATCACCTTGCCCACCTCCAGGGTCACCCTGTCA	4	1	Y	N	567	2946	ENSG00000054148	ENSG00000107223	+	+	9	9	PHPT1	138862997	138865308	coding	EDF1	138876392	138880559	coding	+	-	138863813	138877180	+	-	N	N	1	N	N
ES2	0.960405	24876	ACACCGGGAGAGGTCAGAGGATGCAAAGAAGGGACCTAACCCGCTCATGAGACGCAATAGTGTCACCCCGCTAGCCAGCCCCGAACCCACCAAAAAGCCTCGCATCAACAGCTTTGAGGAGCATGTGGCCTCCACCTCGGCCGCCCTGCCCAGCTGCCTGCCCCCGGAGGTGCCCACGCAGCTGCCTGGACAA|GAGTTAAAGAGTGGAATTCCTGGAAGGGACCCTGAGCCACCAGTCCAGCCCCCTGAAGGGCAGAGCATTCTCTGGATACCCAGAGAGGTGACCGTGGCATCCAGGAGTGGACCCGGGGCTGCACCAAGCATCCCGGAGCCCAGACTGGTCTCGCTTCCTCACCT	4	0	Y	N	3423	0	ENSG00000170525	ENSG00000213147	+	-	10	10	PFKFB3	6226922	6317500	coding	BX322534.3	135365558	135366023	upstream	+	+	6308334	6336147	+	-	N	N	1	N	N
ES2	0.541245	34595	ATAAATACCAAAGAGTATGCACCTTGTTTCCTGCTAACTAGGGTGTGGACGAATCAGGAGCCAGTAGATTCACAGTGCTGTTTCCATCAGGGACTCCTTTGCCAGCTCGAAGACAACACACATTGCAAGCCCCTGGAAGCATATCTTCAGTGTGCCTTGAACTCTATGAGTCTGATGGGAAGAACT|CATGGCCCACGGGGCTGCGGTAGCTGCGGAACCGTACCCGACAGGCAGCGTCCCCGGCTCCCTAGGTCCCCGCTGCCCGTGTCGGATCTCGCAGTGTGCGAGTGCTGCCGAAGTAAGACGTCTCCAAAGCGCAAAGTCCTGGCCGACGTCTTCCCGAGTGAAGGCGCCAAACGGGCCTGGCGAAGGGAAGGGGGCGCCGGACACTGCCGAGG…	6	0	Y	N	2939	1515	ENSG00000187522	ENSG00000152455	+	-	10	10	HSPA14	14920231	14953744	coding	SUV39H2	14960868	14986308	upstream	+	+	14949885	14960437	+	-	N	N	1	N	Y
ES2	0.79663	1161	CAAGTGGTTCCACAAAAACAAATTTTGCCTCTTGAGGATGTTTATAGATAAAACTCTCCACAAACACAATAATTTCTTTCAATATCGCTTCATTTAGAGGGGTGATTTCGAGGATTCCAGTTCCATGTCCGGCAGCAGTCCACTGCGTCAATTTCCTCAGAGCCACACCCATGGGATCCACCGTGCTCAGACCTGAGCTTAGCACACGCA|CTTGGACCATGTCACCTAGAGACAGTCAGCCTGATAGCACGGAAGAATGACACATTGAGGGCTCAGGTAAGGTGCTAGTATGGCAGAACTCTTTTTAGGGCTGGGTCTCCATCCTCCAAGATGTGGCATATGCTCAGAATTAACAGTGGATATGTGATACGCAGTGCTGTTTTCCTTCATTGTTAGAA…	24	1	Y	N	2133	0	ENSG00000169126	ENSG00000220433	-	-	10	10	ARMC4	28141103	28327983	utr5p	RP11-218D6.3	28333637	28333867	downstream	-	+	28324115	28335768	+	-	N	N	1	N	Y
ES2	0.545949	67656	GGATTGAGTGGAGACACCTGGATGCTGCTCAGCGGGCCCTGTACAGGGATGTGATGCTGGAGAACTATGGGAATCTGGTGTCTGTGGGGCTTCTCTCTTCCAAACCAAAACTAATTACTCAGTTGGAGCAAGGGGCAGAGCCCTGGACTGAGGTGCGAGAGGCTCCATCAGGCACACATGC|AGGAACAGCAAGCTCTACCAAAGCAAGGTCTCCTCTGCTTCCTCAGACTGCCGACCAGTGCTGAGAACAGGGACACTGAATATCTGTGAGCTGAGCGCATCCAGCCATCAACTGACTCACTCACTGAAGAACGCTACATTCT	3	2	Y	N	794	466	ENSG00000198298	ENSG00000169740	+	-	10	10	ZNF485	43421861	43433357	coding	ZNF32	43459314	43464332	intron	+	-	43424802	43461394	+	-	N	N	1	N	N
ES2	0.898672	65472	GGGAGCCACATGCTCTGATACCCATGGCAGTGGCATGAGGAAGCAGCCTAAAATTAGCAGGATGGGCAAGCCCAGGAAGGGAAAACCACGGCAGCCTTTCCTGCCCTCAACAAGTGAGGTGAGGGGCTGGGAGTCCCGGCTGGAACTACCCAATGTAGCCTTTGGAGCTCCACTGCTGTTTGTGC|CAGCATGCAAGACGACAGCATAGAAGCTTCTACTTCCATATCTCAGCTTCTAAGAGAGAGCTATTTAGCTGAAACCAGACATCGGGGAAACAATGAGAGGAGTCGAGCGGAGCCCTCCTCCAACCCTTGCCATTTCGGCAGTCCTTCTGGGGCCG	3	0	N	N	0	1727	ENSG00000213147	ENSG00000138347	+	-	10	10	BX322534.3	135365558	135366023	upstream	MYPN	69535918	69641464	intron	+	+	69517752	69551198	+	-	N	N	2	N	N
ES2	0.859303	63689	GGCTGGTCTCCCATGAACCCTTGAGCTCAAGTGATCCTCCTGCCTTGGCCTCCCAAAGCGGTGGAATTTTAGGCGTGAGCCACCAGGTCCAGCTGTCTACAACATTTTTACATGTTGGAAAAAGGAGGCCTCATCCCAACCTTGAAAAGATTAGAAACCAGTGCTTTTGACCTTGGT|GGTACTGTGAAGGCAAGGAGCTTGAAAATTCCCCAGATATTCACATCGTCCAGGCAGGAAATCTGCACTCACTGACCATTGCGGAAGCCTTTGAAGAGGACACAGGACGCTATTCCTGC	1	0	N	N	0	1727	ENSG00000213147	ENSG00000138347	+	-	10	10	BX322534.3	135365558	135366023	upstream	MYPN	69535918	69641464	coding	+	+	69523023	69572705	+	-	N	N	2	N	N
ES2	0.603278	29996	ACTGTATTCTGATGAATGTGGCAGATAAGAAACATCTATTGTACCAAGGGTCAGTGCAGATTCATCCATGTCACAAAGTGTAATTCCCAAATCATGTGCTGGGATGAAAGTTCTTCTGTTTCATAACATAAAACTTCAGGACTCAGCTATCAGTTTCGGGTGCAGAATGTCCATACAACAGGGGAGCCGCTGCTGCC|AAAATCTACCCAGGCAGGAACTGAAGCCAGAATGAAGTCCTGTGATCTTCCTACTCCAACTCTTCACACACAAAACAGGTCTTTATTCTTCTCCTACATATTCAGTCTTGGCTTCCTAGC	3	4	Y	N	5009	0	ENSG00000119927	ENSG00000213147	-	-	10	10	GPAM	113899627	113933508	utr5p	BX322534.3	135365558	135366023	upstream	-	+	113933422	113967533	+	-	N	N	1	N	N
ES2	0.908998	43528	GGTCTCTGAGCGGCCCCTGATGTTCCTGTTGGACACTCCTGGCGTGCTGGCTCCTCGGATTGAAAGTGTGGAGACAGGCCTGAAGCTGGCCCTGTGTGGAACGGTGCTGGACCACCTGGTCGGGGAGGAGACCATGGCTGACTACCTGCTGTACACCCTCAACAAACACCAGCGCTTTG|GGTGGACCAGGTGCTCTGAGGCTGGCGTACAGACACAGCACGTGCGACGGAGTGGTGTTGGTCCGACACCACGGGGCATGGGGATACGTGTGCAACCAGGAGTGGACGCTGGCAGAGGCCTCTGTCGTGTGCAGGCAGCTGGGCTGCGGCCCTGCCGTGGGCGCCCCCAAGTATGTCCCGCT	6	3	Y	Y	1774	244	ENSG00000148824	ENSG00000148805	+	-	10	10	MTG1	135057611	135084164	coding	AL161645.14-1	135117422	135131941	coding	+	+	135066267	135119731	+	-	N	N	1	N	Y
ES2	0.581383	66953	TGTACTTTGCTGGACATCTCGATGGGGCGGCCAATGTTCCGTGACTCCAGGCTGAAGTTGGGGTCGAAGTACTCCTCAGGGGAGATGGCTGTGGGGTTGGTGGGGCTGGCTGCCTGCTGCACGGGGGCCCCGGTGTGGGAGGAATGCTGCTGCGCCATCCCCAGGAAGGACTGGAATGGAGTCTTCCCCGCTTTGCTCCTCGACTTGTCCTGATCAGAGAGGTGCTCCGTGCGTGTGCGTGTCACCAGCTCCACGTTGGTGGCACTGTACAC|TCCTCAACGCCCCAGTGAGCGGAGAGCCCTCCTTAATGAGCTCCTTGATGAACTTGTTGGTTCGCTCCAGTTCAATCTCCTGACACTGCAAGCGCTCCCTGAAATCCGGGCTGTCCAAGTAGGAATC	2	2	N	N	1063	36	ENSG00000172932	ENSG00000220804	-	+	11	2	ANKRD13D	66813395	66826530	coding	AC134873.2	242679518	242729712	upstream	+	+	66823577	130480396	-	+	Y	N	1	N	N
ES2	0.728752	13695	CTCGGTGAGGGGTCCTAGGCGGGCAGGACAGTCGGACCGAACCGCCGGGCTGGTGCCGCGAGCCCAGGCTGTCACCTTCGTCCCGCCTCAGGTGAGGGGTTCAGCGCCTGCCCCGAAGATAACACAGGGGTCCCCTTCTGTCCCGGCGGCCTGCGAGAGCCAAGGCTGCA|GATCTGTCTATGGCAGTGCAGAAATTTTCCCAGTCATTACAAGATTTCCAATTTGAATGTATTGATAATGCTCAAACAGATGATGAAATTAGTATTACTCAGTCACTAAAAGAATTTGCAAGGCTACTCATTGCAGTAGAAGAAGAAAGGCGAAGACTGATCCAAAACGCTAATGATGTATTAATTGCACCACTTGAGAAATTTCGAAAAGAAC	7	2	N	N	220	36	ENSG00000158555	ENSG00000220804	+	-	11	2	GDPD5	74823334	74914515	utr5p	AC134873.2	242679518	242729712	upstream	-	+	74913904	130480474	-	-	Y	N	1	N	N
ES2	0.955999	58470	GTTTGGCTGAAAATAAGTATGGAGCCATTTACGCTAGTGCTGAGCTGAAGATTCTAGCTTCAGCTCCCACTTTTGCACTGAATCAACTGAAGAAAACAATAATTGTTACCAAAGACCAAGAAGTTGTCATAGAGTGCAAACCCCAAGGCTCTCCAAAACCAACCATCTCTTGGAAGAAAGGAGACAGAGCAGTTAGAGAAAACAAAA|GAATATCCAAGGTATCTCCAAGCACCCAATTCAGATTACTACACCTAAGAATTTTAAAGGTAAAGAAGACAAGATTCTCACGATCTCCCCGAGGGCCATGTTTGTTTCATCCAAAGGCCACACCTTTCTAGCAGCAGACTTTTCACAGATTGAATTGCGCATTCTTACACATTTATCTGGAGATCCGGAAC…	53	5	N	Y	331	813	ENSG00000149972	ENSG00000130997	+	-	11	4	CNTN5	99195473	99732683	coding	POLN	2043443	2200756	coding	+	-	99450236	2102815	+	+	Y	N	1	N	N
ES2	0.841774	22050	AGTCTCTGGCCCAGCAGCTACACCCACAGCTCAGCATCTTCGACAGTCTTCTTTTGAGATACCTGATGATGTACCTCTGCCAGCAGGTTGGGAGATGGCAAAGACATCTTCTGGTCAGAGATACTTCTTAAA|CTCGTTTACGACCCAAAACGGGGACACAAATGCCCCTGAGAGAGCAGCGGTATACTGGGATAGATAAGGATGGTCACTTGGTGGAGAGGCGTGCTTTTGGCTACCAGCCCATCACCTGCGTCAACCTTCTCAACTGGAAAAACAATACACAGAACTATACCGAAAAGCCACAAGCCCTAATTGATTTTCTCCAAGCTGTTATCCAGACCCACAACCCCA	14	0	N	N	30463	63	ENSG00000137693	ENSG00000188954	+	+	11	4	YAP1	101486497	101609356	coding	AC011744.8-2	4227640	4227900	downstream	+	-	101490335	4223370	+	+	Y	N	2	N	N
ES2	0.9343	21722	CTGACCCCCACTGGAGTAGTCTCTGGCCCAGCAGCTACACCCACAGCTCAGCATCTTCGACAGTCTTCTTTTGAGATACCTGATGATGTACCTCTGCCAGCAGGTTGGGAGATGGCAAAGACATCTTCTGGTCAGAGATACTTCTTAAA|GCAAAAGGTGTCCAAACTCTACAGACCCACAGAATGTAACGGATGTCTCTCGATTCCTCCTCCTCAAACTCTCAGAGGATCCAGAACTGCAGCC	23	1	N	N	30463	63	ENSG00000137693	ENSG00000188954	+	+	11	4	YAP1	101486497	101609356	coding	AC011744.8-2	4227640	4227900	coding	+	-	101490335	4227899	+	+	Y	N	2	N	N
ES2	0.968415	68775	GGATGTTTATTCCCTTAGCTGCCAGGAAATTCAAGCAGGCATCTATGTTTTCAATCATTTGGGATCTGTTCTTCGGACAGCCATTGATGTCTTCAATCTTTTCATTTGCCACAACCTGGATAATCTGGGCCAGGAGGACGCCATCTGTCACATCTTGCTGGAGATCCCTGATGAGACGCTTGTGGCCGGATTTGGCTAGGTAATGATTGGCCCAGTCTGTGTAGAT|CCTCTTTTGATCTTCCAGTCCGTGGATAACTGGCTTTCTCTTCTGCTGTTGGCTGGACTCAGAAACCGATTCCATTTCCCAGAAATAAAATCCTCTCTCTCCTTCAGCGATGCTTCCAAATCCACAGAGGAACAAAATAACCCACACAAAAGTGATGCATGCAACAGCCAGA…	41	1	N	N	19783	0	ENSG00000166833	ENSG00000204236	-	+	11	11	NAV2	19691457	20099720	coding	AP001999.4	134110677	134111114	upstream	+	+	19810606	19329150	-	+	N	N	3	N	N
ES2	0.952108	15720	TCTTCAAGGGCCAGGAGGCAGGAGCCCTGGTGATGGAAGTGGACCATGACCGGCAGGTGGTGCATGTGGAGACACTGGGGCTCACTCTGCAGGAGCCCGAAACACTGCTGGCCGCCATGCGGCCCAGCGAGGAGCATGTGGCCAGTCGCCTCACCTCTCCTATCGTCTCCACCCACCTGGACACTCGTAATGTGGCCTTTGAG|AGCTTTATTAATAATGGCTTCGAACTGGAAACAGCCCCAGGATCTTCCTAGAAGAATGGATACCCCATGAGGACGCCCACACAATGGGGCACTGGGGGACATACTACTCATGAACACCAAAACATTTCCCCTGAACCGAGGACGCTGGACACAGGAGAATCTGCACTCATGCTTTTATTTATAGGAAGAGCTAGA…	26	2	N	N	1063	0	ENSG00000172932	ENSG00000204236	+	+	11	11	ANKRD13D	66813395	66826530	coding	AP001999.4	134110677	134111114	upstream	+	+	66816225	69522309	+	+	N	Y	3	N	N
ES2	0.892536	6689	GGTGTGAACCACCGCCCCCAGCCAAGTCTTCTCTCTCTTTTTTTGCCCACCGTGGTCAACCTAGCTAAAGGTTTGTCAATTTTGTTGATGTTTTCGAAGAGCCAGTTTTTGGTTTCATTAATTTTCTCTATTATTTTTCTATTCTCTATTTCATTAACCTTTACTGTAATATTTA|TAGGATATGTTTCTAGGATTGGAGTGATTTGATCAAGTGGTAAACATCTGTTTTATTTACTCCATCCTCTCCATCAATACAATTACCTATCCATCCACCCATTCCATTCATCTACCCATTTATCCATCCATCCATCCATCCATCCATCCATCCATC	15	1	N	N	1063	0	ENSG00000172932	ENSG00000204236	+	+	11	11	ANKRD13D	66813395	66826530	intron	AP001999.4	134110677	134111114	upstream	+	+	66821120	69527523	+	+	N	Y	3	N	N
ES2	0.710017	60524	ATAAGGAACCAAAATGGCTTTTTGGCACAATGGAAAAGTATCTAAAGGAAGTGCTGAGAATTAAATTTACTGAGGAATCCAGAATTAAAAAGCTCCACAAATTGCTCAGTTACAATCTGCCCTTGGAACTGGAAAACCTGAGATCATTGCTTGAATCTACTCCATCTCCAGTTGTATTTTGTCATAATGACTGTCAAGAAGG|CCACAAAATGTGTCTCATGAGGAAAGAAGGACCTAGGAAGCCATATGGGATATCCAAGACCTCTCTCTGCTGTGCCTACACCATTTGGTTGCTTGTATCCTTAACATC	10	3	N	N	924	0	ENSG00000110721	ENSG00000204236	+	+	11	11	CHKA	67576926	67645434	coding	AP001999.4	134110677	134111114	upstream	-	+	67590559	96257468	-	+	N	N	2	N	N
ES2	0.730608	33367	CCCCTGTGGCAGCTGAGCTCTCCCTTGCCTTTCTTACCAGGAGGGCACTCCCACAGCTTCCCAGCTGGAGTGCTGCAGCCAGCTGGCCTGCAGACAGCAAACCAAGTCCCAGGGCTGCTGAGGGTGGTGTTTGGCTAGCACGAGCTCCTGCATGCCACCATGCAGAACATTTGGGAAGTACTGTCCTGACAGCAGAGCAAGAGGCCAGGCTT|TCACAATTTTTATTTTTGCAAGCCCATTACCCTTGAAAACTGATTATCCTGCATTTTCCCAATTAAGATAGAGAGCAGAACTAGATGGGAATATCTGGTGGTATAGCCATTCAAAAGTTACAAAGGCCACAAGAAAAATGGAGAAGCTGACTCCTACCTCTGCC	11	6	N	N	924	0	ENSG00000110721	ENSG00000204236	-	+	11	11	CHKA	67576926	67645434	intron	AP001999.4	134110677	134111114	upstream	-	+	67590828	96347670	-	+	N	N	1	N	N
ES2	0.967699	60088	AAAGCTCCACAAATTGCTCAGTTACAATCTGCCCTTGGAACTGGAAAACCTGAGATCATTGCTTGAATCTACTCCATCTCCAGTTGTATTTTGTCATAATGACTGTCAAGAAG|ATAAGTTGGTTCGTCCTTCGACTAGATATTCCTGAAGGTGGGTTGGATGTGCTATTTGGCAGGAACAAGATGGAGCCACTTGGATAGCTGTAAAAATTGTAACATTAATATCTACTTAGTGGATATTTTGTTCAGCACAATTTATGTCTGCTTTGAAAGAACAC	7	2	N	N	924	0	ENSG00000110721	ENSG00000204236	+	+	11	11	CHKA	67576926	67645434	coding	AP001999.4	134110677	134111114	upstream	-	+	67592922	96330056	-	+	N	N	2	N	N
ES2	0.800925	66451	TGCCTGCTGAGCGTGATGACTTCATCCTGGGGATTCTCAACTGCGTCTTCATTGTGTACTACCTGTTGGAGATGCTGCTCAAGGTCTTTGCCCTGGGCCTGCGAGGGTACCTGTCCTACCCCAGCAACGTGTTTGACGGGCTCCTCACCGTTGTCCTGCT|GTGACCCAGGAGGCTCTCACGTGGAGTCCCCAGAACAGCATCAACTCCTCACGATGCTCCTGACGGTGGTGGACAGACTCTCCATGCCCCGATGAAGTTGTGAGTCACATACATCCCCGTCCACAGCACC	2	1	Y	N	3255	0	ENSG00000162341	ENSG00000204236	+	-	11	11	TPCN2	68572926	68614648	coding	AP001999.4	134110677	134111114	upstream	+	+	68603063	68659478	+	-	N	N	2	N	N
ES2	0.63486	18458	GCCTGGGTTCCAATAAGAACCTTACATTCTGACGCCTTAGATTTCTCCCTGGAAAATGGGGAGAAAAATACTGAATTGGTTGGGAGGGCCATGCAACACACCCAGCACAGTGTCTGGATGCATTTCAGAGGCCCCACCAGTCTAGGGTCTACAGAAAGACAGTACAGGCGCCTCACTCTCCA|TTAGCATTTTTTCAAGAATACAAATATTGTTAACTTTAGTCACTGTGTTGTGCAAGAGATCTCCCAAACTTATTTCTCTATCTAACTGAAACCTTGCATCTTTTGATCAACATCAACGTCTTCTCAACCCCTGAAACACCCCCGCCCCACCCCTCACTGCCAGT	15	11	N	N	2289	0	ENSG00000172927	ENSG00000204236	-	-	11	11	MYEOV	68818198	68821329	utr3p	AP001999.4	134110677	134111114	upstream	+	+	68820904	98761114	-	-	N	Y	1	N	N
ES2	0.91111	33639	CTGGTGGATTAGTTCCTTCTCAAGCTGCTATAAAGAAACACCTGAGGCTGGGTAATTAATAAAGAACAAAGGTTTAACTGGCTCACAGTTCCACAGGCTGTGCAGGAAGCATAGTGGCTTCTGGGGAGGCCTCAGGAAGCTGATGATCATGGTGGAAGGTGAAGGAGAAGCAGGCACCTCTTAC|ATAACCTAGAAAGCAGGCCCGCAGGCAGCTGTAGCTGCAGCCTCTTCCGCGAGACTTAAGCTGAGGAGGCTGGAGCCAGGGATCCTTCGAGGGGCGGCGCCGTCTCCAGCACCAGGAAGAATCTTCACTTCCTCTTCGAAACCGCCCTGGAAGTGAGCTTAGGGACAGAGCTCAGGCAAGGCAGTGCCTCACTCGGTGGGTGAAGCCTCCTTGC…	5	7	N	N	0	1639	ENSG00000204236	ENSG00000162105	+	-	11	11	AP001999.4	134110677	134111114	upstream	SHANK2	69991609	70536020	intron	+	-	69029273	70091910	+	-	N	N	3	N	N
ES2	0.864063	33637	GGCAGCCAGGGAAGCTACCCAGGATGCCTCTGCCATCAGGGTCCGTCACTGTGAGCCCAGGGGAGGCCATTGATGAAGGTGGGTGGGTGAGGCTTAAGGTAAATGAAGGTGGGGCACAAGGTGGGAAGGTTCTGGAACATCTGGGCATACTTCCCCATGGGGTGTACACCAGGAGGCACA|GAACTAAGACAGATGCCACACCCTGGAATAGCTGCAGGGCTGGGAGGGAAGCTGCAGACACCCTATGTATTTGTCCAACCCAAACACGTCAAATGGACTGAGCTATTCAAACCAAAACTCAGCGAGGAGACGGGCAACAAAAGAGTTAATGGGGAGACAGGATGTGAAATGGGTCTGGGCCATCAGCTGATGGCCAGTACTGGAGGCTGGGTGCAAAA…	22	2	N	N	0	1639	ENSG00000204236	ENSG00000162105	+	-	11	11	AP001999.4	134110677	134111114	upstream	SHANK2	69991609	70536020	intron	+	-	69029711	70091598	+	-	N	N	3	N	N
ES2	0.556675	48372	CATGGTTCCGGCTCCCCTTCACAGCCAGATGCAGATTCACATTTTGAACAGTTGATGGTCTCCATGCTAGAAGAAAGGGACCGCCTTCTTGATACACTGAGAGAGACTCAAGAAACGCTGGCCTTAACCCAGGGGAAGTTACACGAGGTTGGTCATGAAAGAGATTCCTTGCAGAGACAGCTCAACACGGCACTTCC|ACAGAGTCTCACTCTGTCACCCAGGCTGGAGTGCAATGGCGTGGTCTAGGCTCACTGCAACCTCTGCCTCCTGGGTTCAAGCGATTCTCCTGCCTCAGCTGGGATTACAGGCACCCAGCACCATGCCCAGCTAATTGTCGTACTTTTAGTAGAGACGGAGTCTCACCATGATGACCAGGCTGGTCTGAA	6	4	N	N	20536	0	ENSG00000131626	ENSG00000204236	+	+	11	11	PPFIA1	69794471	69908148	coding	AP001999.4	134110677	134111114	upstream	+	+	69796186	98712765	+	+	N	Y	4	N	N
ES2	0.567743	48821	TTTGAACAGTTGATGGTCTCCATGCTAGAAGAAAGGGACCGCCTTCTTGATACACTGAGAGAGACTCAAGAAACGCTGGCCTTAACCCAGGGGAAGTTACACGAGGTTGGTCATGAAAGAGATTCCTTGCAGAGACAGCTCAACACGGCACTTCCACAG|AACCTGAAGATTGGATCTTCTGAGAACATCAGAGAAAGACTATCTCTGCCATTCACACTACAGCAAAATTTGTTAGCTTTGAACCTTGGGTTTATAATCTCACAGCTGAGAAGGGTGCCTCCATACTCCTGGAACTGTACACCCATCGGAACCCTTAAGGTAAAACTAACCAGGAAA	4	2	N	N	20536	0	ENSG00000131626	ENSG00000204236	+	+	11	11	PPFIA1	69794471	69908148	coding	AP001999.4	134110677	134111114	upstream	+	+	69796190	98672328	+	+	N	Y	4	N	N
ES2	0.820226	48371	GGTGGAGGCCATGGTTCCGGCTCCCCTTCACAGCCAGATGCAGATTCACATTTTGAACAGTTGATGGTCTCCATGCTAGAAGAAAGGGACCGCCTTCTTGATACACTGAGAGAGACTCAAGAAACGCTGGCCTTAACCCAGGGGAAGTTACACGAGGTTGGTCATGAAAGAGATTCCTTGCAGAGACAGCTCAACACGGCACTTCCACAG|GTTTTCCAATTTGGCCTAGAAGCAGTGGTTGAAACAGCTCTGGTGCCAGTGAATACGACTTCCAGAGGAAGTATTGCTGAGGAATACACTGAATGTCCATTATTGTTTCAAGCATGTCTATTTGGCTTTGCTGATAGTTAGGTTGAGGGCCAGAAAGTCAAATAACTCCTACTCAAATCAGGCAATAC…	21	4	N	N	20536	0	ENSG00000131626	ENSG00000204236	+	+	11	11	PPFIA1	69794471	69908148	coding	AP001999.4	134110677	134111114	upstream	+	+	69796190	98711031	+	+	N	Y	4	N	N
ES2	0.635515	70899	ATCATCATTATCATCATCGACATCATTATTGTCATCACTGTCAATGTCGTCATCATTGTCGTAGTCATCATCATGATTGTCATCATTATGTCATCGTCATCGCCATTGTCATAGTCATCATCATTGTCATAGTCATCATCATTGTCATAATCATTGTCACAGC|CTGTGCAGAGATTCCAATCTCTGCAGTCCCAGGACTTTGACCCCTGAGGCTTCACTGGAACTGGAATTCATGGAGGAAAGAATCCAAACTGCCCAGTTGTCTAGGGTACAGCCGTCTCAGCCTTTACAGCTTCTGGTTTTCACTTCATTGAACTCCCCTACTGGAC	13	1	N	N	10	0	ENSG00000172900	ENSG00000204236	-	+	11	11	AP002387.4	70794446	70812048	intron	AP001999.4	134110677	134111114	upstream	-	+	70799164	100592294	-	+	N	N	1	N	N
ES2	0.934361	70806	AAAGAAAAAGAAAAGAAATCAGAAAAGATTGCTCAGCTACTGAGAAAAGAAACTGTTGGTTCACATCACTGACATAGAAAAGGAAGGAAAGAAGGCATTGCCCTGTTTCAGGTTCTGTGCTGGGGACATAACTAATACCAGGGAGAGAACAGGTGACAAACAGGTGCAGAGAGGTAAGAGGTGGAGCCCACCCGTAGTCCAGGCAGGGCCC|TTACTGATGATTTTTAAATTTTAACTTGTATATTCAAGTGAGTATTGTCTTTTCTTGTTATATGTTTATTTAACAATGCCATCATTTCTCAAAGCATTTTATTTTACTTACTTTAAGCCATAAGAAAAGCAAGGTGGGCATTGCTTGAGCCCAGGAGTTTGAGACCAGCCTGGGCAACAAAGTGAGA…	13	0	N	N	10	0	ENSG00000172900	ENSG00000204236	+	+	11	11	AP002387.4	70794446	70812048	intron	AP001999.4	134110677	134111114	upstream	-	+	70800639	101643291	+	+	N	Y	1	N	N
ES2	0.643204	19188	GCATTTAATGAGGAATCTTGCCTGAATCCCTTATTTCTTGGGACAAAGTGTTAATTTTCTAATTTTATCATTCCCTCAACATTTATTAATAAATTATTTATTAGCAAGCATTCTTCTGTAGGGATTTCCTCTTTGATTTATTTTTTATCAGTATGCCCTAATGGATTTAGCTGACCGAGTTATGATCCTTACT|GTGTAGTGGCATGATCTCAGCTCACTGAACCGCTGCCTCCCAGACTCAGGCCATCCTCCCACCTCAGCCTCCTGAGTAGCTGGGACTACAGGTGCATGCCACCAAGCCCAGCTAATTTTTCCGTTTTTAGTAGAGATGGACTTTCACCATATTGGCCAGGCAGGTCTCGGACTTCTGACCTCAGGTCATTTGCCTGCCTCGGCCT…	9	2	N	N	19404	30463	ENSG00000172893	ENSG00000137693	+	+	11	11	DHCR7	70823105	70837125	upstream	YAP1	101486497	101609356	intron	-	+	70839616	101589984	+	+	N	Y	1	N	N
ES2	0.866849	47825	CGCCAGCCTAACCCGGCACAGTGAGCGGAGCGCCTGGGCGGCGGCGGCGGCGGCGTGATGGCTCCGGCCGCGGACCGAGAGGGCTACTGGGGCCCCACGACCTCCACGCTGGACTGGTGCGAGGAGAACTACTCCGTGACCTGGTACATCGCCGAGTTCT|AGCCGGCGATTAGATACTGAAGAATTAAGTTTGCCAGATATTTCTGCAGAAATCGCCGAGAAAATGGCTACATTTCATGGTATGAAAATGCCATTCAATAAGGAACCAAAATGGCTTTTTGGCACAATGGAAAAGTATCTAAAGGAAGTGCTGAGAATTAAATTTACTGAGGAATCC	16	0	N	Y	1464	924	ENSG00000078124	ENSG00000110721	+	-	11	11	ACER3	76249601	76411610	coding	CHKA	67576926	67645434	coding	+	-	76249771	67594900	+	+	N	Y	1	N	N
ES2	0.725554	34064	ATTTGTAAGAAGTGTGCTCAAAATGTGAAGCAATTTGGGACGCCCAAGCCTTGTCAGTACTGTAACATAATTGCAGCATTTATTGGTACCAAGTGTCAGCGTTGCACAAATTCAGAAAAAAAGTATGGACCACCTCAGACCTGTGAACAGTGCAAACAGCAATGTGCTTTTGATCGGAAGGAGGAAGGAAGAAGAAAGG|CTGAACTCCCTTGTCCAGGCAGCCACCTAGAAACACATTCATACCATCCTTCTCCACCAAGTCCGGTATCAGCGCCTCCAGGAAAACAACTCTGAAGACGACACGCAGTACTTCAAAACCCAAACCCTGACTACAGTGCCCCTATTCAGCAGGAAGCAGCCACATAATGAACAACTCTCATCTTTCTTTTATAGTAAAG…	53	5	N	N	1247	0	ENSG00000077458	ENSG00000204236	+	-	11	11	FAM76B	95141765	95162429	coding	AP001999.4	134110677	134111114	upstream	-	+	95156076	95879569	-	-	N	Y	4	N	N
ES2	0.770437	22171	TTTGGGACGCCCAAGCCTTGTCAGTACTGTAACATAATTGCAGCATTTATTGGTACCAAGTGTCAGCGTTGCACAAATTCAGAAAAAAAGTATGGACCACCTCAGACCTGTGAACAGTGCAAACAGCAATGTGCTTTTGATCGGAAGGAGGAAGGAAGAAGAAAG|TTTGAGAAATTTCTATTGACCTAACTTTATGCTCGCTGAATCTTGTTTTTTGCTCCTGTTGTGTCTACTGAGGTGCTCATCAAAGGAACTCTTCACTTGTACAGTGGTTTTATTTTCTGGCATTTATTTTTGAATTTTTCTTAAAGTCTTCATCTCTTTGCTTATGTTATTAAAAAGAGGTCCCTATCCAGACCCCA	9	7	N	N	1247	0	ENSG00000077458	ENSG00000204236	+	+	11	11	FAM76B	95141765	95162429	coding	AP001999.4	134110677	134111114	upstream	-	+	95158931	90327856	-	+	N	N	1	N	N
ES2	0.66166	34062	CAATTTGTAAGAAGTGTGCTCAAAATGTGAAGCAATTTGGGACGCCCAAGCCTTGTCAGTACTGTAACATAATTGCAGCATTTATTGGTACCAAGTGTCAGCGTTGCACAAATTCAGAAAAAAAGTATGGACCACCTCAGACCTGTGAACAGTGCAAACAGCAATGTGCTTTTGATCGGAAGGAGGAAGGAAGAAGAAAG|ACCTTGGCCAAAGTGAAACATTTCACCAAGATTCAGGCTGTGAGAAACATCTTGCCTACCCACCTGACCACAAGGCAGACAAAGGCCCAACGGAAGAAACATTCTTATCATACCCTACTCGGCAAAGGCCCAACGGAAGAAACATTCTTATCATACCCTACTCGGCAAAGGCTCAACTAAAGAAACATCTCTATCATA…	9	2	N	N	1247	0	ENSG00000077458	ENSG00000204236	+	-	11	11	FAM76B	95141765	95162429	coding	AP001999.4	134110677	134111114	upstream	-	+	95158931	95879849	-	-	N	Y	4	N	N
ES2	0.65011	37212	ATGTGAAGCAATTTGGGACGCCCAAGCCTTGTCAGTACTGTAACATAATTGCAGCATTTATTGGTACCAAGTGTCAGCGTTGCACAAATTCAGAAAAAAAGTATGGACCACCTCAGACCTGTGAACAGTGCAAACAGCAATGTGCTTTTGATCGGAAGGAGGAAGGAAGAAGAAA|GACCTTGGTCAAAGTGAAACATTCATGGGGGTTCTGGCTGTGAGAAACATCCTGCCTAACACCTGCCTACAAGTCAGACAAAGGCCCAACTAAAGAAATATCCCTATCATATTCTGTTGGGAGAAAGTGCAAAGAAACACCATGTTCCACCAGAAAAAGGGCCAGAACTGCC	17	2	N	N	1247	0	ENSG00000077458	ENSG00000204236	+	-	11	11	FAM76B	95141765	95162429	coding	AP001999.4	134110677	134111114	upstream	-	+	95158932	95871639	-	-	N	Y	4	N	N
ES2	0.642794	34063	AGTGTGCTCAAAATGTGAAGCAATTTGGGACGCCCAAGCCTTGTCAGTACTGTAACATAATTGCAGCATTTATTGGTACCAAGTGTCAGCGTTGCACAAATTCAGAAAAAAAGTATGGACCACCTCAGACCTGTGAACAGTGCAAACAGCAATGTGCTTTTGATCGGAAGGAGGAAGGAAGAAGAA|AGTGCAATTTTAAGCCTGAAAAGAATATTTGGTCTTCAATCTTGGCAAGCATACCTGTAAAGTAGATGGTAAGGCTGCTGATGAGGTAAGAAACTTTCTTCTTGGTTAATGAAGG	2	2	N	N	1247	0	ENSG00000077458	ENSG00000204236	+	-	11	11	FAM76B	95141765	95162429	coding	AP001999.4	134110677	134111114	upstream	-	+	95158933	95883738	-	-	N	Y	4	N	N
ES2	0.627838	18373	GGAGCGAGTAGAAAATTATTCTAATGTAAGTATTCATTTGAAGAATCCTGAAAACTGTTCCTGCCAGGCTTGTGGACTGCATCGCTACTGTAAATATTCAGTGCATTTATCAGGAGAGTTGTATAACACCAGGACCATGCAAATAGATAATTTCATGTCACATGATAAAC|AGATGTTTCAGCAGTCATGGTGCCTCAGAGCACTGTCTTGGAAGGAAGAAGGTGCATAAAATGGAAATCACATTTATCAAGTTCTATGCTGCTGCTAGTGCTGAACAGGATACCTTAAATAAATATGCCTTTTAACACTGACAATCCCCAGTGCTTGTTATATCTACTTTATAGAAGAAAAAAACTGAGGTTCGAG	11	7	N	N	1191	0	ENSG00000149231	ENSG00000204236	+	+	11	11	CCDC82	95725589	95757574	coding	AP001999.4	134110677	134111114	upstream	-	+	95737794	94665642	-	+	N	N	1	N	N
ES2	0.776853	48672	ATGAACTCGGCTTCAGCCATGAACCAGAGAATCAGTCAGAGTGCTCCAGTGAAACAGCCACCACCCCTGGCTCCCCAGAGCCCACAGGGAGGCGTCATGGGTGGCAGCAACTCCAACCAGCAGCAACAGATGCGACTGCAGCAACTGCAGATGGAGAAGGAGAGGCTGCGGCTGAAACAGCAAGAACTGCTTCGG|CAGCTCCAGGGTTCCTTGAAAAGAAAACAGGTAGTTAACCTATCTCCTGCCAACAGCAAGCGACCCAATGGCTTTGTGGACAACTCATTTCTTGATATCAAAAGAATTCGTGTTGGGGAGAATCTCTCTGCAGGACAAGGTGGCCTCCAAATAAACAATGGACAAAGTCAGATTATGTCAGGGACCTTGCCTATGAGCCAAGC…	48	3	N	N	30463	4129	ENSG00000137693	ENSG00000184384	+	-	11	11	YAP1	101486497	101609356	coding	MAML2	95351088	95466334	utr5p	+	-	101582012	95466332	+	+	N	Y	1	Y	N
ES2	0.638433	18163	GAACCAGAGAATCAGTCAGAGTGCTCCAGTGAAACAGCCACCACCCCTGGCTCCCCAGAGCCCACAGGGAGGCGTCATGGGTGGCAGCAACTCCAACCAGCAGCAACAGATGCGACTGCAGCAACTGCAGATGGAGAAGGAGAGGCTGCGGCTGAAACAGCAAGAACTGCTTCGGCAGGCAATGCGGAATATCAATCCCAGCACAGCAAATTCTCCAAAATGT|CAGGGAACTTTTACATCCACCACAACCGTGTCCCAGCAGCCAGGAGGGCCCTTCGTCCTGCAGAGGGCTCCGGCGGCTTCACCACCAGGCAATGGAAAGAACTTATTTTTAGGAAAACGAGAAGCTACCTACCACTTAGCGAGGAATCCGGGTTAATTGTGAAGCTGTTCTCAGT…	34	4	Y	N	30463	0	ENSG00000137693	ENSG00000204236	+	-	11	11	YAP1	101486497	101609356	coding	AP001999.4	134110677	134111114	upstream	+	+	101585502	69398593	+	-	N	N	1	N	N
ES2	0.664987	46563	GAACAAGAAAAGCCAGAGTCTTGCCAGATCCAGTTTTGGCCGCTCCAAGTACATCTTTACCTTGCAAAGCCAATCCAATGGTCTGCTTCTGTATCTCAGTCACCAAACGGTACTGAGCTTCTTGCAAACCTTTCAATGTTTTTTTGGACAAGGGAAAATCTGAAAATCTTGTGATTTCATTTACATTTAT|AGTTCCACATGGCTGGGGAGGCCTCAGGAAACTCACAATCGTGGCAGAAGACAAAGGGAAAAGAGAGGTCTTTTTCACATGGTGGCAGGAGAGAGAAGTGCAAGCAGG	1	0	N	N	3902	0	ENSG00000178105	ENSG00000204236	-	+	11	11	DDX10	108041014	108316866	coding	AP001999.4	134110677	134111114	upstream	+	+	108049404	107979092	-	+	N	N	1	N	N
ES2	0.686786	26700	TTAAGAGCTACGCGTCTGTATCCACTGACAGCAATGCAATACCTAATTTATGATGATTTGAAACAAAACAAATGCCTATAAGGAAAAAAAGCTATATTTTAATTTTATCTAAATTTACTTTCAGTCAATAGTTCAGTAGCATTTTCCTCCCAATACAA|GTATGTGGGTGCATTCATGTGTGTGCACGTGTGTGTGCATGTGTATGGGTACCTGTGTGTATGTGCACGTGTGTGGGTGCCTGTGTGTGCATGTGTGTGTGCATTAGTATGTGTGTGTTTCCATTCACAGCACAGCCACAGCCTCCAGTTATGGAGCCTGTTGACCCACATAGTGCCTGTCAATCTGTGCAGTGCC	11	0	N	N	0	1639	ENSG00000213344	ENSG00000162105	+	-	12	11	AC090023.20	64326034	64326505	downstream	SHANK2	69991609	70536020	intron	-	-	64325608	70160802	+	-	Y	N	1	N	N
ES2	0.885902	29902	GACTACTTCTCATGAACTCACCATTCCAAACGATTTGATTGGCTGCATAATCGGGCGTCAAGGCGCCAAAATCAATGAGATCCGTCAGATGTCTGGGGCGCAGATCAAAATTGCGAACCCAGTGGAAGGATCTACTGATAGGCAGGTTACCATCACTGGATCTGCTGCCAGCATTAGCCTGGCTCAATATCTAATCAATGT|CAGGCCCAGTATCCCAGCCCAGACCATCCTTACCAGCACTGGCGAAGCAGGATCTTGAAACCATCTGGGCAACTGGAGGGCACGGGCAGATGGAGACTGTTGCTTCCCACACCCCAGATAATGGCTGAGGAATCTACGTCTTTGTAGGGGATCTCACCAGTCAGCAGTTCCCATAGCACCACGC	1	5	Y	N	32763	870	ENSG00000197111	ENSG00000139625	+	-	12	12	PCBP2	52132161	52159872	coding	MAP3K12	52160547	52179538	intron	+	-	52151855	52165074	+	-	N	N	1	N	Y
ES2	0.799953	3655	TGCCTGTTCACGCTGATGATAGTTTATTTTGCTGTGCAGAAACTCTTTCGTTTAATTAAATCCCATTTGTCTATTTTGGCTTTTGTTGCCATCTGAAAGCATTTCTTTAAGCTTCTCTGTCAGCCTCCCTCTTCTTTTCCCCACTCCATCCTTCTCTCTGATTTCTTCTGCCTT|CTGGTGCAGGGCAGTGAGTCCGTCCACATTGGCGTAATTGATGTCGGCGCCGCGGTGCAGCAGCTTGAGGACCTCGTCCGTGTCGCCGCTGGAGCAAGCAGCCAGGAAGACGGCGCCATCGTCGAACTTCACCTTGGTCTTCTGGCGCTTCACCACCGGAGGCTCGAGGTCCGTCTCGGAGCCGATCCAGCGTTTCAGCTGCTCGTTCCGCTTCTGCTTCGCGT…	6	4	Y	N	582	4460	ENSG00000067715	ENSG00000058272	+	-	12	12	SYT1	77781904	78369917	intron	PPP1R12A	78692317	78852842	coding	+	-	78311836	78852606	+	-	N	N	1	N	N
ES2	0.813036	53963	AATGCATACTGTGAGACGTTGGAGGCCTGCCATTCTTCACAATAGGCTCATTATCCTTGCTGCTGTTTTCTTCAATAGTCATTTGTTCAGCCAATTCAGACAATGATTCATCAATAGTCTGACTTCCTCGGAGTGTGAGGGATAGCCTTCTCTTAAATTTTTTCATCCTATCAATTGAATGTGGCTTGAAAAATC|CCTAGACAATTTTGCTCCAGATCATGGCTTCCCTTCCTGTTTGTTTGCCAGTGTCTCCATGTGTGCAGCTCCAGGGGGTTGGGGGGCAGGGTGCGCAGAGAGAGCAGTGAGGAAGGAAGGGGACATCTGCCTCCTCAGTCAGCTCAGCCGAGTCAGTGCTGACGAACAAAGGGGCAGCAAATG	8	2	Y	N	9638	0	ENSG00000059758	ENSG00000209126	-	-	12	12	PCTK2	95196171	95318354	utr5p	AC021052.33	95345272	95345394	downstream	-	-	95252774	95345188	+	-	N	N	1	N	Y
ES2	0.716196	59688	ATCAAAATTGGTATTGAACTGCTGAAGATATCTTCCATAGCATTGTAAAAGGGCCAGTTTGTATTCTTTCATTTGACAAAGGCTATCTCCAACCTTCAGAAGCTTTTCGTTGTAATAGTCTGCTGGCAGCCTGGGGGCGTATTTAGTCCAGATATTAAACAAAGAAGTGGCA|CTATGACTTGCGTAAGGATGCAGGACAAATCAAACCAAGAACTTTCCAAAAGAGTAGTAGGGAAGATAGGGGCTGAAGGCAGTGAGGTGGAGCTTCCAAGGGCTAATTGAGAAGTGATTACACAGGACAGGATAAGGTTTTGTACTCACAGTCCATCACAGATACTCTGAATTGCTTACTCCACTGCCATTCCCCTTCTTTCCTGCTAACAGAGCCCCGGTTTTGT…	20	0	N	N	618	214	ENSG00000165990	ENSG00000151963	-	+	12	12	C12orf55	95407516	95458876	coding	ZNF268	132268068	132289534	upstream	+	+	95418743	95354770	-	+	N	N	2	N	N
ES2	0.917385	57277	CATCAAAATTGGTATTGAACTGCTGAAGATATCTTCCATAGCATTGTAAAAGGGCCAGTTTGTATTCTTTCATTTGACAAAGGCTATCTCCAACCTTCAGAAGCTTTTCGTTGTAATAGTCTGCTGGCAGCCTGGGGGCGTATTTAGTCCAGATATTAAACAAAGAAGTGGCA|CTTGTGCTGTTTAGATTGACAGCTGCTGCTTATTTGTTCCCTCATTGTGGTTGTTCTCTGCTGTCACTAAATTCACTGCCAAGGTCACTGTGGGAACAGTCACA	4	0	N	N	618	214	ENSG00000165990	ENSG00000151963	-	+	12	12	C12orf55	95407516	95458876	coding	ZNF268	132268068	132289534	upstream	+	+	95418743	95390426	-	+	N	N	2	N	N
ES2	0.963193	37907	CTGCACAGGTCAGTGAAGCTGTGCTGGCAATTAACTTACTTATTGGAAAGAAGAATACTAGAATGCATAAAGTTAACCAAGTGGCATTACCAAATATCCCAGAATTTGCTGCTCTGGATCTTTTGTCTTCGTATACAGATTATTTGCTTG|ACAACTACCAAGTCCTCTTCCAGACTTCCTGTACATTTTTGTACCAAAATGATGATGTGTGTGACAGCGCAGATGGTAGAAAAAAGACTCAGACCAAAGTGGATATTACATGGATCCTTCTACTGCGCTACTATATTCACCTTCAGAGGATTAATAATCTGAGCAAACTGCTAGG	5	1	Y	N	660	214	ENSG00000188596	ENSG00000151963	+	-	12	12	C12orf63	95565884	95683179	coding	ZNF268	132268068	132289534	upstream	+	+	95683127	95702626	+	-	N	N	1	N	N
ES2	0.703808	39964	CATGGAAATGACCAGTAGAAATGCAGACTGACACGGGTGTGATTCACGACTCAAATACCAGGAGTGGCCTCCTGTGGAGGATGTGCTCTTCTGAAATGACGAACAATTCCTTATAAAGCTCTGAATAAGATGAAGTCAAAATCTTCCTTTGGTTTACATATAGCTGCATTC|TTCCTGAATCTGCTTCTCCAAAGCAGAAACTTGAAGCCAAGAACACCAGCGCATTCTTTTAGAACCCCGACACCGAGCAGTTCTGGGCGCAACACACACCCATTAAGTGTCAGCCTCCAATACACCC	1	0	Y	N	3	1479	ENSG00000136011	ENSG00000111696	+	-	12	12	STAB2	102505181	102684635	downstream	NT5DC3	102690219	102759064	utr3p	+	-	102689237	102693397	+	-	N	N	1	N	Y
ES2	0.653326	60092	GAAGCCTGCAGAGTGCAACAATATCCTTTTACTGCAGATCAAGAAATCCCTGAGACAGATTGGGAGGTGTATCTGAGGGAGACTGCAAATGCTATTGTCAGTCAGCAAACTCCACAAAGGCTCCTTGAAGTTCGTGGAAGGCTGTATGAGCTTCTAACTCATTGTATTCCTCCTGAGATAATAATGA|AGGCTGTATCCCAGTAGAAGACTCAAAGGCACCTCTGATTGTCTCTCCAGCATAGTAATTCTGGAAACCAAGATCTGTATTTTGTTCTTTCCCATAGGCCATGTGCTCTAAGGGCCGAGATACAGGACTGGCAGTAACAGTGGGTACCA	1	3	Y	N	1630	4213	ENSG00000133119	ENSG00000198824	+	-	13	13	RFC3	33290206	33309642	coding	C13orf8	114098090	114110898	upstream	+	+	33307352	33446052	+	-	N	N	1	N	N
ES2	0.603207	39851	TTTTAAATTCTGAAATTAAGCAATTGGCAAAGTCAGACAACTGAGGTATCTTCATCCACTCATAAGGTCAGGGTAAAGTGTACTTGACAGAAGAGTGGGATGTGAATACAAAGAAAGCTCCCAAGCTGCAGTTTTCCAGCAAAAGTGACTTCACACAGGCACTTTTAAATGATAAACCT|GGGTGAATGTTCCAAGGCTCCTCAGACACAGCTCTCCATTCTCTGCGCAGCCTCTGCCTTCCATCTGCCTCTGAACAAACAAACAGCTACAGGCAAAGT	1	0	N	N	2618	4213	ENSG00000139793	ENSG00000198824	-	+	13	13	MBNL2	96671689	96844375	utr5p	C13orf8	114098090	114110898	upstream	+	+	96672785	96592160	-	+	N	N	1	N	N
ES2	0.87393	9192	ATCTGAAGCAAAAACCAGAACCAGGGAAACTAGAGGAGGAGTCAGGGAGCTGCTGCTCCTATTCCTGGAGTGGTTCACCTCTCCCCTGCCCAGTGGATGGTCCAGACCCAAGGAAGGAGTGAATTGAAAGCTAAGGAGGGGCT|CAGCAACTCCGGGATCCACAAATTCCATGGACTCCTCAAGGTCTGCTCGTACTTCAAAGGGCCCTGACCTGTGTGCAGACAATGAGGGTCTCTTTAGGATAACAACCATTCTCAACACCAGAAAATATGCCATCTTCCTGAAGGCCCTCACCTGAGGGGATGAGGGACGCCGCAC	2	0	Y	N	1161	1204	ENSG00000178974	ENSG00000126775	+	-	14	14	FBXO34	54807832	54890080	downstream	KIAA0831	54902863	54948329	coding	+	-	54891690	54906329	+	-	N	N	1	N	Y
ES2	0.874398	28354	CGAGGTGCCAGCCTGGAGTTCTGGGGGTCAAATTCCTCATCGGGAATGACCTCCTCGCAGCGGGCTCCACGGAAACCAGAGCGGCAGACACAGAGCTGCGGGCGGCTGCAGGAGCCCCGGTTCTGGCACGGCGGCTCGCAAACGGGTTTGATACAGTGGTTGGTGCTGTTTGCTGTTGTCCATCCTGGGCAGCACTGTCCCCCGCAGACGTTCCT|CCTTGCCACACAGGCCACTCCAGCGAGGCTCCACGATCAGAATTCTCCAGACAGGAAGTGCACACAAGTCTCTTCATTTATGTACGTCCTCAATTCCTAAAGACATATGTTGGGTTCTCCCATGAACTGTCTTGCTGTAGTTTAATGCACCGAGGTGCCTGTAACATCCAGCAACATAGTCAG…	88	2	Y	N	10562	0	ENSG00000119681	ENSG00000220689	-	-	14	14	LTBP2	74034642	74148787	coding	IGHV4-80	106352045	106352297	downstream	-	-	74140160	74151168	+	-	N	N	2	N	N
ES2	0.699607	69238	GCCTCCGAGTGGAGATCCGCAGGCTTTCAGCAGGGATGGGGCCAAGCTGCAGCAGTGTGCCAGCCAGCTGCTTCCCAAGGTGGCCACCTCCAATGATGCCCACCTTAAACTCTTCAGGAGTGGCTGAATTAAGGGAGCCAATTGAGAGATGTCTGGAACTTTGATTCTTATTTAATGATGCTC|TTCATATGAGCACCAGGTGGAGAGAATCATTCTCATGACTCAAAGCTTTAGATCTCGATCCTCAGATGATGTTCCTTGGACAGAAGATCAGTCTGAAGTTATCTGTGTCAAGAGTAGCTGGCACTGCCCATGGGTAATGGGCCCAAGCGATGTGATGCCGCAGCTCTCCCAAAGAAGAGCTCTCTCTGCTTTCACAGGCAGGAG	1	2	Y	N	34	1510	ENSG00000165555	ENSG00000151445	+	-	14	14	C14orf148	76930120	76959132	intron	C14orf133	76962771	76993657	utr3p	-	-	76950224	76963469	+	-	N	N	1	N	Y
ES2	0.548993	63595	GGAAACAAGAGCTTTGAGTTTTACAGGTAGTGCTCTTGCTGCTTTGGTGAAAGGTCTTCCAGAAGCTTTGCAAAGGCAGTTTGAATATGAAGATCCTATTGTGAGGGGTGGCAAACAGCTGCTCCACAGCCCATTCTTTAAGGTACTGGTAGCTCTTGCTTGTGACCTGGAGCTGGACACTCTGCCTTGCTGTGCCGAGACGCACAAGTGGGCCTGGTTCCGGAGGTACTGCATGGCCTCCCGTGTTGCTGTGGCCCTTGACAAAAGAACACCGTTGCCCCGTCTGTTTCTTGATG|AGTCGGGTAAAAGTTCCAGAAATGTGAAGTACAAAGATTTTTTTGATCCAGTTGAAAGTGATGAAGACATAGCAAGTGATCATGATGATGATCTGGGTTCAA…	11	2	N	N	7568	1626	ENSG00000128731	ENSG00000185596	+	-	15	15	HERC2	26029781	26240890	coding	FAM39B	100319118	100334282	upstream	-	+	26060981	28978976	-	-	N	Y	1	N	N
ES2	0.921412	61326	GGAGGTTTCCCTTCTGACATCATGAGTATTAGAAAAACTGGATGTTCTGAGCAATAAAACACAGGATATTTAAGGTGAAAGATAGCAATGGTTTACTTTTACTTTCTTGACTTGAAATCACCAAAAGTGGGATTCTATATGACCTCATGTTATTCGTCTCGACAATTTCTTCTTC|ATTTCAGAAATGCTTAGTTCTTCTGCTGCTTCTTCAGCAATTTCATCCACTTGTTTGAACCCAGATCATCATCATGATCACTTGCTATGTCTTCATCACTTTCAACTGGATCAAAAAAATCTTTGTACTTCACATTTCTGGAACTTTTACC	11	5	N	N	2542	1626	ENSG00000198690	ENSG00000185596	-	+	15	15	MTMR15	28983399	29022600	utr5p	FAM39B	100319118	100334282	upstream	+	+	28984007	28979131	-	+	N	N	1	N	N
ES2	0.660646	34306	TATATTTATAGATAGCACCTGGAACCAAACAAACAAAATATTCACTGATGAGCGACTTCAAGGGTTGTTACAAGTTGAGTTGAAAACAAGAAAAACTTGCTTTTGGCGCCATCAAAAAGGAAAGCCAGATACTTTCCTTTCTACAATTGAAGCCATTTACTACTTTCTG|AAAAGGAAAAATAGATGGAAGATGGAGCCAAAATCCCAGAGGGAGGAGCCAAGAAGCAAGGAGAGCAATGGATTAGGAAACCACTACCAGAGGGATGAACTGAACCACAATCAAGGAATAGCCTCTTCCTTTGGTGTAGGGGGACCCTGAAAACAATTTAATTTTATGCTTCCTGTTT	1	1	Y	N	1612	1626	ENSG00000104047	ENSG00000185596	+	-	15	15	DTWD1	47700563	47723151	coding	FAM39B	100319118	100334282	upstream	+	+	47722926	47733367	+	-	N	N	1	N	N
ES2	0.988164	30232	AAACACTCAAGATTCCCCTTTGAGGTCACAACATGGAAGACAGATCTGCCTTCCACATCTAGTTTGCCTGGATTGACCCCCTTTTTAGCAAGGATTGAGGTCACTTTTTCTACATCCCCCCTTTCTGCTGCTTTCATCAATCGGTCATCATATTTATTCCAATCTGCTGCATG|CTCAAGATCAGTTGAATTGGAGCACAGCTGGATGGAGGCCTCAGGTTAATTAACTTCCTTTGAGAGCATCCAGAAAATTAGCAAAGACATGAGAAACCATTCACTCAGGACGACCAATCAGCCAGGACACTCCGAAACCTATTAAATCAGATTTTTAATCTTCTAAGCCTG	3	1	Y	N	19868	0	ENSG00000137831	ENSG00000156577	-	-	15	15	UACA	68733949	68842904	coding	AC009269.6	68876028	68876492	downstream	-	-	68779053	68871334	+	-	N	N	2	N	Y
ES2	0.987156	30230	GGATGGCATTCAAACACTCAAGATTCCCCTTTGAGGTCACAACATGGAAGACAGATCTGCCTTCCACATCTAGTTTGCCTGGATTGACCCCCTTTTTAGCAAGGATTGAGGTCACTTTTTCTACATCCCCCCTTTCTGCTGCTTTCATCAATCGGTCATCATATTTATTCCAATCTGCTGCATG|CAGCAGCAAGTCCTCCGGGTGTTGGGGATTTGGGGGCTTCTTCCCAGGCCAGTGTAGCTAATTTAAGTCATCTGTGTGCCGAAATTCAGTTAAAATGGAGTTTTAGCAGAATTCTTCATGTGGATGCTGTGGTTAAACAGAAATTCCT	8	1	Y	N	19868	0	ENSG00000137831	ENSG00000156577	-	-	15	15	UACA	68733949	68842904	coding	AC009269.6	68876028	68876492	downstream	-	-	68779053	68874682	+	-	N	N	2	N	Y
ES2	0.552025	73331	TGGCCTCTGGAGCCATCACCTCCTGGTTCAGGGCCACCCGGTCTTTCTTCCAGGCTGCCGACTTCTTCAACAGGACTCCTATGGGTCTCTGGTAATACTGGTGATAGGCGACCCAGGGCGGGATGAGGAATCGTTCTGGGTTGGGGCCCTCGGACTTAAAGAGAAGGGCCACATCTTCAGGGTCGATGACATAAACCGACTCCACGTTGCCGAGCTTCTCCCTG|GTGGGGCCTCATCTGGCCCATTGTCCTGAAAGGACAGGAATAAAGGCTCTCTCCTCATGGCCACACACCCTAGGGACGTCCAGCCTCCAG	16	4	Y	N	443	7012	ENSG00000140459	ENSG00000138623	-	-	15	15	CYP11A1	72417153	72447134	coding	SEMA7A	72489376	72513329	downstream	-	-	72446713	72480923	+	-	N	N	1	N	Y
ES2	0.688147	14699	AAAAAAGATAAAGACAGGTGCCCTCTACAGTGTGACCTGGAGGGCCAAAGTTCTGGGGCATGGGGCAAGCCATGCAGGGAGCCCCAGCCTGGTCTGCTGCCTCCCACAGGCCTGGCTGACCGAGATCCACGAGTACGCCCAGCACGACGTGGCGCTCATGCT|GCCCCAGGGCTTTCGAGGGTCTGGAGCAGCCAGTCTCCCCTCGCCAGGGCGCCAGCCTCACTCCCAGTGCCTAGCATCCTTTGTGCCCCGGCCTTCCTGAGCGCTGGGCAGCGGCCTCCCACGGGTCACACCCTCTCTGCAGTGGCTGCTTCCCG	1	2	N	N	78	1639	ENSG00000167964	ENSG00000162105	+	+	16	11	RAB26	2138646	2144141	coding	SHANK2	69991609	70536020	intron	+	-	2142874	70161475	+	+	Y	N	1	N	N
ES2	0.713502	27732	TGGATCTCGGTCAGCCAGGCCTGTGGGAGGCAGCAGACCAGGCTGGGGCTCCCTGCATGGCTTGCCCCATGCCCCAGAACTTTGGCCCTCCAGGTCACACTGTAGAGGGCACCTGTCTTTATCTTTTTTTTTTTTTTTTTTTTTTTGAGACAAGAGTCTCGCCCTGTTTCCCAGGCTGG|TAGACAAGACCCATTAAGGTGAAGTGGGCTATTTCAAATATTCAACAGTTTACATTTTTAAAAAATTCTTTTAAGAGCTACGCGTCTGTATCCACTGACAGCAATGCAATACCTAATTTATGATGATTTGAAACAAAACAAATGCCTATAAGGAAAAAAAGCTATATTTTAATTTTATCTAAAT	11	0	N	N	78	0	ENSG00000167964	ENSG00000213344	-	-	16	12	RAB26	2138646	2144141	intron	AC090023.20	64326034	64326505	downstream	+	-	2142663	64325381	-	-	Y	N	1	N	N
ES2	0.709748	9166	GCTACAGCCAGCAGCCTAGCTATGGTGGACAGCAGCAAAGCTATGGACAGCAGCAAAGCTATAATCCCCCTCAGGGCTATGGACAGCAGAACCAGTACAACAGCAGCAGTGGTGGTGGAGGTGGAGGTGGAGGTGGAGGTAACTATGGCCAAGATCAATCCTCCATGAGTAGTGGTGGTGG|CAAACAGACCCGACCCAGCCCCAGGCAGGGCGTTCTCAGGGCCAGCAGAAGCCGCCGTGGCCTGATCACTCTGCAGCTACCCTCTTGCCGCAGGCTGACCCTCTCTCAGGCAGAGAGCTCCCGGACAGCCTGCTACCCACGCATCACTGCACCCAGGGCACCTCTTCTCAAAACAAGGACAGCGTTAAC	12	2	N	N	6502	0	ENSG00000089280	ENSG00000222359	+	+	16	16	FUS	31098954	31110598	coding	U6	88738501	88738604	upstream	+	+	31103803	86823855	+	+	N	Y	1	N	N
ES2	0.709806	38748	GTGGATCTCTGGAAGCATCTGCAGCCAGCCACCCTCCCACCCGGGAGTCCGAGACCCGGCCACGCGCCCCCACGGAGACCCTGCCCAGAGGCCCCAGGATGGCCCAGGAGCTGAGGCCAGCACAGTGTCTGCAGAGCAGCCGGGAGGAGGACGGACCAGACCTTACTGGTG|CAGGCATGAGCCATGAGCCCAAGTCCCCTTCGCTAGGGATGCTTTCCACCGCGACCAGGACCACCGCCACCGTCAACCCCCTCACCCCCTCGCCGCTCAATGGCGCCCTGGTGCCCAGCGGCAGCCCCGCCACCAGCAGCGCGCTGTCGGCCCAGGCCGCGCCATCCTCCAGCTTTGCCGCCGCGCTGCGCAAGCTCGCCAAACAGGCGGAGGAGCCCAGAG	2	0	N	N	0	3560	ENSG00000222359	ENSG00000131149	+	-	16	16	U6	88738501	88738604	upstream	KIAA0182	84202524	84267311	intron	+	+	83948747	84225018	+	-	N	N	4	N	N
ES2	0.723693	23874	GACACCATTCACGGTTTTGGTTGGAGCGATGGTCACCACGGGGGGGGTGCTGGGCACGCTGTGGCCCCCAGGGGGGACGATGATAGGGCCCATGGGCACGCGCTTGGGTGTGCTGGCGGGGGAGCTGTGGTTGGTGGCCGGAGAGGACACGGGGGACGACTCGCTGCTCAGTGAGGAC|CCTGCACCAGTAAGGTCTGGTCCGTCCTCCTCCCGGCTGCTCTGCAGACACTGTGCTGGCCTCAGCTCCTGGGCCATCCTGGGGCCTCTGGGCAGGGTCTCCGTGGGGGCGCGTGGCCGGGTCTCGGACTCCCGGGTGGGAGGGTGGCTGGCTGCAGATGCTTCCAG	4	1	N	N	3560	0	ENSG00000131149	ENSG00000222359	-	+	16	16	KIAA0182	84202524	84267311	coding	U6	88738501	88738604	upstream	+	+	84239660	83948751	-	+	N	N	4	N	N
ES2	0.740498	64338	GTGCCATCTCCCGCTCCTCCTCCAGCACCAGCAGCGTCAGCAGCACTGCAGGGGAGGGCGAGGCCATGGAGGAGGGCGACAGTGGGGGCAGCCAGCCGTCCACGACCTCACCCTTCAAGCAGGAGGTGTTTGTCTACAGCCCGTCCCCGAGCAGCGAGAGCCCCAGCCTGGGGGCAGCTGCCACCCCGATCATCATGAGCCGGAGTCCCA|CAGGACATTCCAGAACACTGTGCTGCTGGCCTTTCCTTCAAGTTGCAGAGTCTGCAAGTGACGTGAAACCAACAAGTGTTCATCCATTCTCCCTAACAAATAGGCTATTTGGTATAAGAGACAAAAATTGTGAAGTGAAATTACCTTTCTGTTACAAGTTTCTAAGGACAATT	2	3	N	N	3579	0	ENSG00000132359	ENSG00000219814	+	-	17	6	GARNL4	2646482	2884500	coding	RPL23AP24	170896629	170896992	upstream	+	+	2877111	71928065	+	-	Y	N	1	N	N
ES2	0.743476	12527	GCACCTGGTGAATCTCCTGCACCATCTCCTGGGGGGACACCTGCAGGGAGAAGGGCTCGATCCCAGGGGCGAGGATCTTCACAGAAAAGCCCGTGTCCTGAATGACAATGACTTCCT|GGCCGGTGACTCCGTCCTTCCCTCAGCAGCCGCGGCGCGCAGGGCACTTGGGTTAGTGGCGCGGCGGGCGGCGCGGACAGCCGAGGCGGACGCCCGCTCCCGCCACCATGGTTATCAAGACGGACGAGTTGCCGGCGGCCGCCCCGGCCGACAGCGCCCGGGAACACGGCTCGCAGGCCGGGG	1	8	N	N	10301	2636	ENSG00000132361	ENSG00000176845	-	+	17	17	KIAA0664	2539430	2554594	coding	METRNL	78630856	78646005	upstream	-	+	2554482	2561812	+	+	N	Y	1	N	N
ES2	0.926255	73120	CTTTCCTGAACCGACTAGTTCGGCCTCGCAGAAGTGCACCTAAAGGCCGGAAAACACGGGCTCGAAGAGCGATCGCAGCCCATTATGAAGTTCATCCACGACCTGGACAGGACGGAGCGCAGGC|AGGCTATCAAGCGGACTTATGACAAGAAGGCGGTGGATCTCTACATGCTGTTCAATAGCGAGCTGGCCCTGGTGAACCGTGAACGGAACAAGAAATGGCCAGACCTGGAGCCCTACGTGGCCCAGTATTCCGGAAAGGCGCGCTGGGTGCACATCCTCCGGCG	4	3	Y	Y	556	634	ENSG00000161955	ENSG00000183914	+	-	17	17	TNFSF12	7393099	7405649	coding	DNAH2	7562746	7677783	intron	+	+	7395019	7584853	+	-	N	N	1	N	N
ES2	0.711405	62165	GCAATAATAACTAATCAACAACAGTCAATGCAGTAAGTGAAGAGTAGAATTCCAGCATACTAAAGGGTTAGGATCTAGGGATGAGAGCCCCAACCACCTCTATCAGAAACAGAGCTGCTGGGCCAGCTGTAGTGGCTCCCACCTGTAAT|CCCAGCCTAATTTAGCTCTTTCCATCTGCTTGATTTAGCCAAGGCCACTTCCCTGTAACTTTCCACAGGTGAGATGTTTGGGAGTGGGGAGGGCCGTTGTACTGCGTTTGGCAATGATCTAGGGGAGAGGAGTTGTGGTGAACAGGCCTGCTTCCTAATCTCTCTTGTTGCCTTGGATCGCCG	2	13	N	N	5134	2636	ENSG00000178921	ENSG00000176845	-	+	17	17	PFAS	8093362	8114528	utr3p	METRNL	78630856	78646005	upstream	+	+	8114192	8121716	-	+	N	N	1	N	N
ES2	0.739778	37559	CGGGAACGATGTGGTTCGAGGCTATGGGGCCGTGCACGTGCCCTTCTCACCTGGCCGGCACAAAAGGACCATCCCCATGTTTGTCCCAGAATCTACGTCTAAACTGCAGAAGTTTACAAGCTGGTTCATGGGGCGGCGGCCCGAGTACACAGACCCCAAGGTGGTGGCTCAGGGTGAAGGCCGGGAAGCC|ACCTTCAGGGCTGTCTGTCAAAGATAGCAGTGTTTCAAGATGAAAGCGGCTTGAGTCCCTGAGTCACTGACTTCTGTGAGAAACTTCCGCGGGAAGCCGCTGAGACCTGGAGATGTGTTACTGCAGCGTAACCAAGAGCATCCCACACACCCTTCTTTCTCTCCTGTCCCCTGCACTGAACGGGCACC	2	14	Y	N	188	2814	ENSG00000108641	ENSG00000072134	+	+	17	17	B9D1	19187076	19206639	coding	EPN2	19081283	19180621	downstream	-	+	19187400	19181652	-	+	N	N	1	N	Y
ES2	0.956126	29094	CAGCGTAGTCTGGCTCAAAAGCACAGTCGCTTTCTGTGGAGATGCCACCTTGCCCAGAGCGGCTTTGGCGAGAGTCTACACTTGACTGTCTTCGATCCGGTGGTTCCTCGCTCCCTCCATCACTTGACCTGTTTTTACGACTTGATTTCCCACCAGTAAGCAGCATCTTGAGACTATTCCGAAACATGGTTATACTCTTCTACTGCAAAA|CTGCCGCTCTGAGGGGCTCTCTGCACCTCCGGGTCAAGCCCCAGTCCCCGGGGTCTCCTGTGAGGACCGCGCCGCCCGCCGGCGCCGCCCGCGATTCCCGGAGCACCTCGCAGTCCTCCAACGCCCCGCGGCGAGTCTGCACCCCGGAACGGCGCGGCGGGGCCTCGCAGCCGGCGAGCGCAGCCCGC…	33	0	N	N	6030	2636	ENSG00000170921	ENSG00000176845	-	+	17	17	TANC2	58440630	58858799	utr5p	METRNL	78630856	78646005	upstream	+	+	58440630	58397842	-	+	N	N	1	N	N
ES2	0.650401	38685	CCGTGTTCCAGGAGGTGGCACCAAGAGAGCAAGAAGCCTGTGATTCTTATAAATCTGGATATGTCTATTCTGAACTCAACTTCTGAAATTTACAGAAACAAACTACATCTCAG|GGATTTAAAGGGGAGACCTGGCCAGAGGAATCATCAACAGTGGATTTGTGATGACTGGAGTTCATTTCCTTCTTTCTCAACTGTCCTGGAAGGAAATGGACTAGTGCCTTACCTCTGACTCTTCCGCAGCACACACCCACCACCAGAGACAGTAACTGAGATCTGCAGTAGCACAGAAACTTACAGGTTAGAAAAATTAGACA	3	1	Y	Y	444	444	ENSG00000183308	ENSG00000183308	+	-	17	17	C17orf60	59875702	59895221	utr3p	C17orf60	59875702	59895221	downstream	+	+	59894143	59893240	+	-	N	N	1	Y	N
ES2	0.76919	63039	GATCAGTTTTTCCAGTTCAACAGTCATCATGAGAATGTTCTTAAGTGTTGTAAGTGGGACTAGCGTTGTTCCCATGTCTAGATATTTTAATGCTGGCAATTTAAAGAGATATGGATCTTCAACAGTTGTCAGAGGATTGTGATTGAGAATTAA|TCACGATGAAACTCATTCCATCTATCCCTTTCTTTCTTTATTCTTGGCTGTATGGAGATACCTGCTGACACAGAAGCACCAGGTCA	3	2	N	N	808	3723	ENSG00000176809	ENSG00000120071	-	-	17	17	LRRC37A3	60280944	60360856	coding	KIAA1267	41463181	41625943	intron	-	-	60312667	41586049	+	-	N	N	2	N	N
ES2	0.912969	57984	GGGAGCCGCGGCCCGAGGCCGGGGAGGAGGATGGCTCTTTGGAACTGTCAGCCGAGGGCGTGAGCAGAGACAGCTCCTTTGACTCAGACTCAGACACCTTCTCCTCGCCCTTCTGCCTCTCGCCCATCAGCGCGGCGCTGGCCGAGAGCCGCGGCTCCGTGTTTCTGGAAAGTGACAGCAG|TCTCTTTCTCCAGACCTGGAAGAAATTGACCTATGATGATGTGAAGACCCAAAGTCCAGACCAAGAGAAAAGTGTGAGCTTGGAGCTCTTTATCATACAGAGACTTGGTGTAGATAAGAGGGGCAATGGGTTTCCTGCTTTCCCTCAAACTGTCCTGCTTTGGTCTCTCAGTCTAAATATATTCATGACTCTAGATGCTTTGAGCCCC	2	4	N	N	1607	2636	ENSG00000167291	ENSG00000176845	+	+	17	17	TBC1D16	75528416	75624242	coding	METRNL	78630856	78646005	upstream	-	+	75598554	14646129	-	+	N	N	1	N	N
ES2	0.787241	67087	CTGACGGACTGGGGGCCCCGCTTCCGGAAGCTGGCCGAGCTCTACGGGGCGTCGGAGGGACCCGCGCCGCTGTGGTGACGGAAGCCAGGAGGCAGGCGCGCGTCCAAATCCAGACGTTCTCCGCGGGTGCTTCGCGGACAAGGTGCAGCCAACCACACGAGCAATACTGTG|CTGTTGGCTTCTTACAGGTCTCATGAAGACAGCTCCATTTTTTAGAGGTAGCTAGGAAATATATAGCTGCTTTCAAAGTTCTATCGCTTTCTGGGACAAGCAGTTCATCTTATTTCTTCTCCATGGCTAGTCATTAAATGTTGAAGGTCTTGGCTAATTCTGGG	2	3	Y	N	49	76	ENSG00000101542	ENSG00000178184	+	-	18	18	CDH20	57308755	57373345	utr3p	PARD6G	76016114	76106388	downstream	+	-	57373001	57395241	+	-	N	N	1	N	N
ES2	0.796934	37512	GCTGAATTTGCAGAGAGAACGGTTGCAAAACTGGAAAAGACAATTGATGACCTGGAAGAGAAACTTGCCCAGGCCAAAGAAGAGAACGTGGGCTTACATCAGACACTGGATCAGACACTAAACGAACTTAACTGTATATAAGCAAAACAGAAGAGTCTTGTTCCAACAGAAACTCTGGAGCTCCGTGGGTCTTTCTCTTCTCTT|GGTCTCTTTGGAGAGCTCAAATTAAGGAGTGTCATCTCAGACAAGAGGCGGTAGAGTCATGATGGACAAGAGGCTTTGGAGCCAACTGCCTGGGTGTACTCCAGGTTCCACTACTGATTAGCTGATAACTAGCTAACTAGTTGTTAACCATTCAAAGTTTCAGTTTCCTCATCTGTAAAATGGGAATAATAACA…	27	1	N	N	23709	0	ENSG00000167460	ENSG00000222792	+	-	19	3	TPM4	16039348	16074813	utr3p	U6	199408014	199408117	upstream	+	+	16073219	27663173	+	-	Y	N	1	N	N
ES2	0.653042	35284	ATGCCTGCTCTCATGGAACTGACTTTGCACTGGGGGGAGGCCAACTCCACGAAAACAGAAACTGGATGACACATTGGAGGGAGAGCAGTAAAAGGAGCAAGCAGAGAGCAAGAACAACAGTGTTGCCATGGGGCGGGTGGGCCCGCTGTAGCCAGGGAGGGCCTCTCCGAAGGTATAA|CAGTGCCTTGCTGAATTCACTCCCACGACCCCTCCATGCTTGGGTCAGGATGCATGAACCTGAAAGCACATGAAGTCCTCTCTGGGATCTTCTGCCTTTGGTCCTAACTGTTCTCAGGGGGAAGCGACTCTGAAGGCCAAGAGGTAAGTTTCCTAAGCAACCGGGCCTGCTGGTCTTGAGCCCTCCCCTGTGCCTTTTTTTTTGAGTCTCCCT	14	0	N	N	22	454	ENSG00000149656	ENSG00000101096	+	-	20	20	C20orf69	62392182	62405151	upstream	NFATC2	49438571	49592665	intron	+	-	49418794	49446678	+	-	N	N	1	N	N
ES2	0.892741	62008	TGTATGACCCCGTTTTCCATACCCAGCCAACTTGTCATGTGACAAGTCCACAGAAAGATGTTATATGACAGGAATCTATGAACTAGTCTTCCCTGAAATGTACCTGACTACAGCTAACATCATATCACATGATGAAAGACCGCGTTGTTTTCCCCTGAGGTTGGC|GCAAACTCCAACAGGCCCCAAACGAGCTGAGAAAATATCCAACTTCAAAGGTTTTGCACAAATCATCTTAAAGGCCTGACCTAAGCCCGGAAAGCCGGAACGAAGCCCAGAAATCAGTCCTCATTTCATCGCCGTTTAGCCAAGACACCTTTCCCGTCCACAGATCACAT	6	0	N	N	0	95	ENSG00000212932	ENSG00000159261	+	-	21	21	RPL23AP4	46935093	46935950	upstream	CLDN14	36754789	36870737	intron	+	-	36740174	36791717	+	-	N	N	2	N	N
ES2	0.767553	61025	ACGATGACAACATTCGGGCCATGGAGGGCGAAGTCAATGTGTGCTACAAGGAGCTGTGTGGCCCTTGGCCCAGCCACCAGCTGTTGACCAACCAGCTGCAGCGGCTGTGTGTGCTGCTGGATGTTTACCTGGAGACCGAGAGCCATGACGACAGTGTGGAGGGGCCCAAGGAATTTCCCCAGGAGAAGATGTGTCTGCGGCTCTTCAG|ATACAGGGTTTTGCTCTGTCACCCAGGCTGGAGTGCAGTGGTGCAATCAAAGCTCACTGCAGCCTTCAACTCCAGGGCTCAAGCAATTCTCCCACCTCAGCCTCCCATGTACCTGGAAATACAGGTGTGAGCCATCGTGCCC	2	0	N	N	4160	481	ENSG00000100296	ENSG00000184319	+	+	22	22	THOC5	28234157	28279736	coding	AC002055.2	49542380	49584800	upstream	-	+	28237095	28228535	-	+	N	N	1	N	N
ES2	0.642154	27027	CACTGCTGCCACTACTGCCACCTGTACCTCCAAAATTCTGGAACATCTGGGCCTGACGAGGGCTGAACTCTTCTAGCCGGGATGAGCCGTGTACCTCCTGTGGGTAGCTTTGCTGGTTTCCGTGGTAACTGCTTTGCTCCCGAAAGGACTGCATACTGTTCAGCAGCACAGCAGCAGGCCAACAGCCCTCC|TGCAGGAGCCCCCCGCCCAGTCCCTCGGCCTCCGCCGGGGGCGGGCGGGGAGGGAGCGGTGGCGACGGCGGGCGGCGCTGCGCGGGGTGGGGGTGGGGGTGGCTCCGCCGCCTCCAGCTCGGGCG	9	3	Y	N	6281	2	ENSG00000100207	ENSG00000182057	+	-	22	22	TCF20	40885963	40941389	utr5p	Z83851.17	40995703	41000811	intron	-	+	40941292	40996290	+	-	N	N	1	N	Y
ES2	0.641818	17776	GATCCTGAAGACAGCTCGTGAAATCAGCATGCGTGTGCGCTTCTTTCCCTACAATTATCATCGCCAAAAAGAGAGGACTGTGCACTAGAAAGTTGCAGCCCACAGCCCTTCATGTGGACTCTGTCATGACATGCTAACTAGACTTCAGGGGAGCCACTTCTGTTTTCAGCCCCTCCCTGGAATA|CCTCCAGACCAAAGCCTCCGGCCTCCATCCAGGCCTCGTCGTGACCAAAGGCAGACATCGCTTCAGGTAGGTTGCAGCCAAAATGGCTTCCAACGCTCAGCCTGAGCCGCCGGACTTCACGCCATGCTCTACTGACGTCGGCTGACGGCCATTGGCTTCACACCCAGGCCTGGGCATGGCCAC	4	0	Y	N	1872	8	ENSG00000120509	ENSG00000147127	+	+	X	X	PDZD11	69422936	69426523	utr3p	RAB41	69418793	69421577	coding	-	+	69423561	69418850	-	+	N	N	1	N	Y
ES2	0.78588	67805	TCTTGGTTTTCTTCCATCTTCACTCTCATCAGAAGAACTGGTGTAAGCTAGATCCATTTCATGCTTGACTTTTGGTAGAGGCTGGTAGGGTTTGCAGTCAGTTTGCTCCATCTCTGATTAAGCAAGCTCAGTTTCATGAAAAAAAGGATGAGGAAGTCCTTTAATGCAAGCAGTCCT|AGAGTACTGTTTGTCCACATTTCTTAATGGACGTAGTGTGTCCGGAATTGGTGGGTTCTTGGTCTCACTGACTTCAAGAATGAAGCCACGGACCCTCGCGGTGAGTGTTACAGTTCTTAAAGGCGGCGTGTCCAGAGTTTGTTTCTTCTGATGTTCGGATGTGTTCGGAGTTT	5	0	Y	N	666	0	ENSG00000009694	ENSG00000217079	+	-	X	X	ODZ1	123339504	123925347	upstream	AJ271736.7	154908523	154910736	downstream	-	-	123925349	124116093	+	-	N	N	1	N	N
ES2	0.544331	27759	CATCCTGCTTGGTAATCCAGCTCTTGTCCCCCTTCAGCGTGGTTCGCACTTTCATCTGCTTGAGAACGTTATTGCGCTCCTCCTCGCCTGGTGGCAGAGGCTTCCCTTTGGTGCGGCCTCCAAGAGCTGAGATACTCATGGTGATTGCTCCGCAGCTCTCCTCTCACTTGATTCAG|CAGCCCTACCTGGCACCGGTGCCCGGCTCGTGGGGCGGGTGGAGGGTCGGGCAGTCGCAGGGCGCGGGCTCCCTCGGGTGGACGGCGCCCGGCCGGGCCGG	17	0	N	N	7635	0	ENSG00000147394	ENSG00000217079	-	+	X	X	ZNF185	151833653	151892681	utr5p	AJ271736.7	154908523	154910736	downstream	+	-	151833653	151817447	-	+	N	N	1	N	N
